# Supplementary material for: Identification and expression characteristics of porcine embryonic circRNAs during the peri-implantation
Source: BMC Genomics. 2026 Mar 5;27:371. doi: 10.1186/s12864-026-12713-y (PMC13072549; doi:10.1186/s12864-026-12713-y)
Supplement: Supplementary file 1 — Supplementary Material 1. [file 12864_2026_12713_MOESM1_ESM.xlsx]

## Sheet: Sheet1
Supplementary Material 1. Primers for circRNA validation and PCR
Primer name	Types of primers		Nucleotide sequences (5’→3’）	Tm(℃)	Amplicon length (bp)
chr18:1417740-1560859(+)	Divergent primers	Forward primer	CTGGTGATGCTTTCTCGGTG	58.92	250
		Reverse primer	TGGGCGGACAAAAGTTTCTC	58.69
chr1:251516590-251552157(+)	Divergent primers	Forward primer	CGGTTGGGAAGTAAGCTGATC	58.72	213
		Reverse primer	CCTACCTTCAATCCACTCGC	58.06
chr1:125384211-125499226(-)	Divergent primers	Forward primer	TCCGAGCAGAATCATGATGAC	57.9	200
		Reverse primer	TGGGACCCATAGTTCTGAACA	58.37
chr5:63577496-63726112(+)	Divergent primers	Forward primer	GATGGGCTGGCATGTGATTG	59.61	218
		Reverse primer	CCATCCATTCCAGCACGTTC	59.27
chr13:79310756-79456601(-)	Divergent primers	Forward primer	GGAGGTGATGGTGGATGACA	59.09	168
		Reverse primer	TCTCTCCAGCTATCCAGGGT	59.06
chr2:43788778-43816968(+)	Divergent primers	Forward primer	CTGCTGGACACATACCCATATA	57.11	155
		Reverse primer	AGCCCCAACAAATCTGACTG	58.08
chr15:107266814-107322566(+)	Divergent primers	Forward primer	TACCGGTCCTTGCCCATTTA	58.71	166
		Reverse primer	CTGCTCCACTTTCCCCAGTA	59.02
