# Supplementary material for: Identification and expression characteristics of porcine embryonic circRNAs during the peri-implantation
Source: BMC Genomics. 2026 Mar 5;27:371. doi: 10.1186/s12864-026-12713-y (PMC13072549; doi:10.1186/s12864-026-12713-y)
Supplement: Supplementary file 2 — Supplementary Material 2. [file 12864_2026_12713_MOESM2_ESM.xlsx]

## Sheet: Supplementary Table S1
Supplementary Material 2. Primers used for the circRNAs validation by RT-qPCR
Name	Sequence (5'®3')	Tm(°C)
6:107633401|107827270 forward	ACATTTGCCTGTGATGCCTG	59.11
6:107633401|107827270 reverse	TGGTTCTCTGTGTTGGAAAGT	57.36
9:22356187|22510615 forward	GGCAGCTCCTAGGATTTGTC	58.04
9:22356187|22510615 reverse	CTGGTCCTTCTTCTGGCAAC	58.47
10:31910594|31911739 forward	GCAAGCCATGAATCCTTCCA	58.52
10:31910594|31911739 reverse	CCAGGCCTCCATTGTCCTTA	59.08
