# Supplementary material for: Identification and expression characteristics of porcine embryonic circRNAs during the peri-implantation
Source: BMC Genomics. 2026 Mar 5;27:371. doi: 10.1186/s12864-026-12713-y (PMC13072549; doi:10.1186/s12864-026-12713-y)
Supplement: Supplementary file 3 — Supplementary Material 3. [file 12864_2026_12713_MOESM3_ESM.xlsx]

## Sheet: Supplementary Table S3
Supplementary Material 3. The quality control of the raw data
sample	raw_reads	clean_reads	clean_bases	error_rate(%)	Q20(%)	Q30(%)	GC_content(%)
D9_1	80264870	78685802	11.8G	0.02	96.36	90.91	48.18
D9_2	99983254	99576740	14.94G	0.02	96.99	92.2	45.75
D9_3	112640612	112155016	16.82G	0.02	96.85	91.8	48.24
D12_1	79756340	79191342	11.88G	0.02	96.63	91.49	43.78
D12_2	90024798	89657474	13.45G	0.02	97	92.25	46.47
D12_3	82742908	82279354	12.34G	0.02	96.86	91.93	46.23
D15_1	101114958	100683982	15.1G	0.02	96.99	92.29	44.53
D15_2	99697522	99272264	14.89G	0.02	96.95	92.17	44.67
D15_3	101700048	101274606	15.19G	0.02	96.98	92.21	45.79
