# Supplementary material for: Identification and expression characteristics of porcine embryonic circRNAs during the peri-implantation
Source: BMC Genomics. 2026 Mar 5;27:371. doi: 10.1186/s12864-026-12713-y (PMC13072549; doi:10.1186/s12864-026-12713-y)
Supplement: Supplementary file 4 — Supplementary Material 4. [file 12864_2026_12713_MOESM4_ESM.xlsx]

## Sheet: Sheet1
Supplementary Table S4. Summary of the expression features of identified circRNAs in porcine embryos based on SRPBM
circRNA_ID	Gene_ID	D9-1	D9-2	D9-3	D12-1	D12-2	D12-3	D15-1	D15-2	D15-3
15:107266814|107326659	n/a	0	0	0	0	0	0	0	14	0
8:145146940|145156246	ENSSSCG00000009246,	0	0	0	0	0	0	0	0	28
13:34925731|34942673	ENSSSCG00000011373,	0	0	0	64	0	0	0	0	0
4:88588344|88607994	ENSSSCG00000006282,	0	0	0	0	0	0	0	36	0
1:143285207|143291819	ENSSSCG00000004717,	0	0	0	0	0	0	0	29	0
1:86310250|86333500	ENSSSCG00000004394,	0	0	0	0	0	0	0	22	0
15:118054657|118087140	ENSSSCG00000016118,	16	0	0	0	0	0	0	0	0
2:48835399|48876280	ENSSSCG00000021170,	0	0	0	27	0	0	0	0	0
17:42006762|42007015	ENSSSCG00000027410,	0	0	0	0	0	0	0	22	0
GL895293.1:36054|48671	ENSSSCG00000027175,	0	0	0	0	0	0	0	29	14
13:87134378|87140810	ENSSSCG00000021203,	16	14	120	0	0	17	36	95	64
2:89270254|89591671	n/a	463	211	477	1007	1712	1683	1322	844	965
15:116470717|116476350	n/a	0	0	0	0	0	34	0	0	0
12:25320427|25321479	ENSSSCG00000030269,	0	0	0	0	72	26	0	0	0
14:142803973|142857217	ENSSSCG00000010699,	33	105	0	64	0	0	36	0	0
12:27608857|27616955	ENSSSCG00000017593,	0	0	0	0	32	0	0	0	0
5:70372892|70379709	ENSSSCG00000000753,	0	0	0	0	0	52	36	0	0
7:130882992|130887622	ENSSSCG00000002547,	0	14	0	0	0	0	0	0	0
14:46217501|46229752	ENSSSCG00000009956,	0	0	0	0	40	0	0	0	0
6:69990483|69991112	n/a	0	0	0	0	0	0	43	0	0
2:85403939|85413146	ENSSSCG00000014074,	0	0	0	27	0	0	0	0	0
6:57208253|57211199	n/a	0	0	60	0	0	0	0	0	14
2:58609625|58619698	ENSSSCG00000013927,	0	0	0	0	0	26	0	0	0
1:63933084|63933900	n/a	0	0	0	0	0	0	0	66	0
GL893560.1:9170|14835	ENSSSCG00000009674,	0	0	0	0	0	0	73	0	0
2:77836475|77837382	ENSSSCG00000013427,	0	0	18	0	0	0	0	0	0
13:131006932|131033279	n/a	0	0	0	0	0	0	0	29	0
4:16777417|16778684	ENSSSCG00000005983,	0	0	0	0	56	0	0	0	0
8:78366796|78377848	n/a	67	56	12	73	88	52	36	0	85
4:107919003|107919635	ENSSSCG00000026395,	0	0	42	0	0	0	0	0	0
GL895293.1:29872|48671	ENSSSCG00000027175,	0	0	0	0	0	0	0	36	0
9:46187651|46193994	ENSSSCG00000015050,	50	14	0	0	0	0	0	0	0
13:131128156|131153128	ENSSSCG00000011776,	0	0	0	0	0	0	0	14	0
3:29971772|29972893	n/a	0	0	0	0	80	0	73	66	14
13:35099235|35125451	ENSSSCG00000011382,	0	0	0	0	48	0	0	0	0
15:137808684|137979359	n/a	0	0	0	0	0	95	0	0	0
5:16675258|16688220	ENSSSCG00000028516,	0	0	48	0	32	61	0	36	28
17:14882939|14885851	ENSSSCG00000025844,	0	0	60	0	0	0	43	0	0
14:116594582|116611789	ENSSSCG00000010494,	0	14	0	0	0	0	0	0	0
3:62646869|62650638	ENSSSCG00000008242,	0	0	0	0	0	0	43	0	0
4:55349876|55350215	ENSSSCG00000006137,	0	0	0	0	0	0	0	29	0
2:77617731|77619823	ENSSSCG00000030270,	0	0	0	0	0	0	0	0	35
10:37675626|37677784	ENSSSCG00000010999,	0	0	78	0	0	26	29	22	0
3:84817941|84831391	n/a	0	0	0	18	0	0	0	0	0
13:35641550|35658848	ENSSSCG00000011394,	0	0	72	109	113	139	0	0	0
2:124458423|124469541	n/a	0	0	0	0	24	0	0	0	0
9:101207962|101236728	ENSSSCG00000015386,	0	0	0	0	0	0	0	14	0
4:110231905|110333830	n/a	0	14	0	0	0	0	0	0	0
13:38021930|38027952	ENSSSCG00000011449,	0	0	60	0	0	0	0	0	0
1:103929815|104261814	n/a	0	0	12	0	0	0	0	0	0
1:283916128|283945829	ENSSSCG00000005467,	16	0	0	73	40	0	0	0	14
16:78165123|78188885	ENSSSCG00000017094,	0	0	0	0	0	0	0	0	14
2:128516868|128520412	ENSSSCG00000027857,	25	0	0	0	0	0	0	0	0
14:58796714|58813602	ENSSSCG00000010145,	0	0	24	0	0	0	0	0	0
1:25518797|25589991	n/a	92	91	48	0	0	0	0	14	0
17:41996687|42018906	ENSSSCG00000027410,	0	0	0	0	0	0	0	22	0
15:115949281|115950705	ENSSSCG00000016098,	0	0	30	0	0	0	0	0	0
7:64541629|64596566	n/a	0	0	0	0	0	0	21	0	0
GL894654.1:53813|55560	ENSSSCG00000026809,	0	0	0	0	0	0	0	0	14
14:31361690|31377217	n/a	0	0	0	0	0	0	0	22	0
JH118743.1:14904|19297	ENSSSCG00000030439,	0	28	0	0	0	0	0	0	0
7:26984596|26985262	ENSSSCG00000022725,	0	0	0	0	0	0	65	0	0
16:51757091|51763824	ENSSSCG00000016968,	0	0	0	0	0	0	58	0	28
6:81320444|81322888	ENSSSCG00000028074,	0	0	60	0	0	0	0	0	0
15:28540273|28551296	ENSSSCG00000015718,	0	0	0	0	0	0	0	0	14
7:91890126|91900141	ENSSSCG00000002266,	0	0	0	0	24	0	0	0	0
6:148118708|148135855	ENSSSCG00000021292,	0	0	0	0	40	17	0	36	42
GL894396.1:17793|24448	n/a	0	0	0	0	0	0	0	14	0
15:75641326|75645858	ENSSSCG00000015892,	0	0	60	0	0	0	0	0	14
3:57699119|57701474	ENSSSCG00000008185,	0	42	0	0	0	0	0	0	0
8:144739677|144748563	n/a	25	0	0	0	0	0	0	0	28
6:85455038|85460816	ENSSSCG00000024887,	0	0	0	45	0	0	0	0	0
8:102882998|102894165	ENSSSCG00000009070,	0	0	0	0	0	0	0	44	14
8:59045714|59047123	ENSSSCG00000022955,	0	0	24	0	0	0	0	0	0
16:35350655|35377671	ENSSSCG00000016894,	0	0	0	0	0	0	73	0	0
13:32082561|32086689	ENSSSCG00000011314,	16	0	0	0	0	0	0	0	0
15:3858677|3862761	ENSSSCG00000015669,	0	0	0	0	0	0	21	0	0
13:87157309|87172589	ENSSSCG00000021203,	42	0	0	0	40	52	0	44	0
GL895741.1:18267|26033	ENSSSCG00000021756,	0	0	0	0	0	0	0	44	0
15:105424453|105427954	ENSSSCG00000016045,	0	0	0	0	0	0	80	0	0
6:156310075|156321453	ENSSSCG00000003965,	0	0	0	0	0	0	0	0	50
4:60005466|60013573	ENSSSCG00000025980,	0	0	0	0	0	0	58	0	0
2:67236106|67239433	ENSSSCG00000013714,	0	35	0	0	0	0	0	0	0
15:119473764|119477870	n/a	0	0	0	0	104	0	29	0	64
1:9392359|9397924	ENSSSCG00000004048,	0	0	0	0	0	0	14	0	0
6:152386478|152398188	ENSSSCG00000003898,	0	0	0	100	0	0	0	0	0
8:110783890|110791848	ENSSSCG00000009101,	0	0	0	0	0	0	51	0	14
3:72556230|72593654	n/a	25	0	0	0	0	0	0	0	0
14:60179346|60183283	ENSSSCG00000010156,	0	49	0	82	0	0	0	14	0
14:30974161|30982848	ENSSSCG00000009766,	25	0	90	64	0	0	0	36	85
1:270464385|270476354	ENSSSCG00000005389,	0	0	0	0	0	17	0	0	0
17:57601480|57601614	ENSSSCG00000007465,	25	0	0	0	0	0	0	0	0
12:50050924|50055204	ENSSSCG00000017826,	0	0	0	0	0	0	0	14	0
13:216317281|216321429	ENSSSCG00000012087,	0	14	0	0	0	0	0	0	0
6:155228017|155366257	n/a	0	0	0	0	24	0	0	0	0
13:82846779|82899646	ENSSSCG00000011642,	0	0	0	0	0	0	29	0	0
18:1417740|1560859	n/a	4343	5155	4590	4076	3424	3812	3090	2769	3111
6:50628650|50629645	ENSSSCG00000003193,	0	0	0	0	0	0	0	22	0
3:32812894|32816756	ENSSSCG00000026569,	0	0	0	0	0	0	0	36	0
15:147194816|147196279	ENSSSCG00000016291,	0	42	0	0	0	0	0	0	0
1:10817302|10819507	n/a	0	28	84	0	0	95	0	0	35
7:102087342|102091388	ENSSSCG00000028159,	0	0	0	0	0	26	0	0	0
16:65139785|65154889	ENSSSCG00000017022,	126	63	163	210	40	52	36	73	64
15:18576118|18589857	ENSSSCG00000015690,	0	0	0	0	0	0	21	0	0
10:47067162|47086534	ENSSSCG00000011026,	25	0	0	0	0	0	0	0	0
5:3524337|3638368	n/a	0	0	0	0	0	26	0	0	0
6:138456117|138622445	n/a	430	338	718	806	678	549	650	543	801
15:61682878|61685041	ENSSSCG00000015842,	0	0	24	0	0	0	65	51	64
GL894351.1:18750|20317	n/a	0	0	0	0	0	0	21	0	0
5:38350856|38356438	ENSSSCG00000000509,	59	0	0	0	0	0	51	0	0
6:99544759|99547687	ENSSSCG00000025478,	0	0	0	0	0	0	21	0	0
1:28660706|28675347	ENSSSCG00000004146,	0	0	0	0	16	0	0	0	0
13:81169635|81272616	ENSSSCG00000011628,	0	14	0	0	0	0	0	0	0
12:34001990|34003977	ENSSSCG00000017617,	0	0	0	0	64	0	0	0	0
15:85027126|85046450	ENSSSCG00000015933,	0	0	0	0	0	0	21	14	0
9:62390503|62408681	n/a	0	0	0	82	0	0	0	0	0
6:88243949|88313189	ENSSSCG00000003654,	33	0	0	0	0	0	0	0	0
11:19715398|19736732	ENSSSCG00000009401,	0	0	0	0	0	17	0	0	0
3:42806686|42815639	ENSSSCG00000008060,	25	35	0	0	0	0	0	0	0
GL893892.1:3326|6410	ENSSSCG00000024799,	16	0	0	0	0	0	0	0	0
5:6775857|6776152	ENSSSCG00000000104,	0	28	0	0	0	0	0	0	0
2:29219247|29219660	ENSSSCG00000013305,	0	56	0	0	0	0	0	0	0
10:56638986|56675627	n/a	0	0	0	0	0	0	21	0	0
17:16466821|16495826	ENSSSCG00000007052,	0	0	0	45	0	0	0	0	0
2:78493987|78532281	n/a	0	0	0	0	0	0	0	66	0
9:31854903|31937669	n/a	0	0	0	36	0	0	0	0	0
15:112541222|112542770	ENSSSCG00000016077,	143	35	48	0	0	0	0	0	0
12:50456560|50456779	ENSSSCG00000017836,	0	0	0	0	0	0	0	0	57
3:75521914|75699282	n/a	0	0	0	0	0	0	0	14	0
15:114063130|114088823	ENSSSCG00000021657,	0	0	0	0	0	0	0	0	28
10:17976426|18199788	ENSSSCG00000010872,	0	0	0	0	0	0	0	0	28
8:32198995|32207164	ENSSSCG00000008788,	16	0	0	0	0	0	0	0	0
17:5496258|5524947	ENSSSCG00000006985,	0	0	0	0	24	0	0	0	0
1:128898945|128903606	n/a	0	0	0	0	0	0	21	0	0
6:99216722|99243627	ENSSSCG00000003700,	0	0	0	0	0	43	0	0	0
7:101076419|101135315	n/a	0	0	0	0	0	0	0	0	50
1:23262198|23266361	ENSSSCG00000026681,	0	0	0	0	0	0	0	0	35
3:24272672|24356481	n/a	2023	1824	2633	512	880	837	409	448	865
1:37134829|37143270	ENSSSCG00000004205,	0	0	42	0	0	0	0	0	0
13:34824430|34827287	n/a	0	0	0	0	0	69	51	95	0
6:4709216|4712226	ENSSSCG00000002671,	0	14	0	0	0	0	0	0	0
6:58257241|58260822	ENSSSCG00000003353,	0	0	0	0	0	0	0	29	0
1:306160944|306197451	ENSSSCG00000005724,	0	0	0	0	0	0	0	36	0
1:255662209|255707430	ENSSSCG00000023520,	0	0	0	0	0	0	0	29	0
12:37398861|37415450	ENSSSCG00000017670,	0	0	0	0	0	0	0	0	21
12:7990373|8003446	ENSSSCG00000017246,	0	0	0	0	0	0	0	14	0
3:61786857|62035671	n/a	0	0	0	91	80	0	87	102	193
15:104539261|104541616	ENSSSCG00000016036,	0	0	54	0	0	0	51	0	42
14:95245306|95267183	ENSSSCG00000010360,	0	0	18	0	0	0	0	0	0
4:106997229|106998758	ENSSSCG00000006622,	0	14	0	0	0	0	0	0	0
2:145692740|145727710	ENSSSCG00000029125,	0	0	24	0	0	0	0	0	0
14:42338806|42352788	ENSSSCG00000009890,	0	0	0	27	0	0	0	0	0
11:2098052|2101796	ENSSSCG00000009290,	0	0	0	0	0	61	0	0	0
1:148474711|148497434	ENSSSCG00000004793,	0	0	0	0	0	0	0	44	0
1:127997793|128023881	ENSSSCG00000004602,	0	0	0	0	0	0	0	22	0
13:73546735|73648259	n/a	0	0	24	0	0	0	0	0	0
2:6984578|6985268	ENSSSCG00000021620,	0	0	0	0	0	52	0	0	28
6:17199325|17203705	ENSSSCG00000002819,	0	0	72	0	0	0	0	88	0
4:128662640|128675286	n/a	0	0	0	0	0	0	0	22	28
15:86615927|86622694	ENSSSCG00000015944,	0	0	12	0	0	0	0	0	0
3:107539747|107586477	n/a	0	98	72	210	96	0	65	58	92
18:1445459|1463300	ENSSSCG00000026652,	33	0	30	0	0	0	0	0	14
9:12142978|12252146	n/a	0	14	0	155	0	0	0	0	0
14:10569830|10574128	ENSSSCG00000009650,	0	0	0	0	0	0	51	0	0
2:82164235|82166666	ENSSSCG00000014044,	0	0	36	0	0	0	0	0	0
11:5210653|5267612	ENSSSCG00000009319,	0	0	36	82	48	0	102	0	28
1:275800353|275806120	ENSSSCG00000005423,	0	0	18	0	40	0	0	0	0
9:116123437|116142114	ENSSSCG00000015428,	0	77	0	0	0	0	0	0	0
15:61770154|61782824	ENSSSCG00000015844,	0	0	0	0	0	26	0	0	0
6:98796781|98805299	ENSSSCG00000021893,	0	0	0	0	0	0	36	44	0
18:2767700|2780302	ENSSSCG00000016417,	59	28	84	412	72	183	65	198	121
8:75708731|75719314	n/a	0	0	24	0	0	0	0	0	0
8:124317943|124409925	n/a	0	0	0	0	0	0	0	0	21
11:70152479|70164394	ENSSSCG00000026996,	0	0	0	0	0	0	0	0	64
8:72529114|72606952	n/a	0	0	42	0	0	0	14	0	21
5:73389412|73409542	ENSSSCG00000000779,	0	0	0	0	0	0	0	0	14
7:102211421|102222290	ENSSSCG00000028663,	0	14	0	0	0	0	0	0	0
12:26643879|26722750	n/a	0	0	78	0	0	0	0	0	0
9:40608131|40621954	ENSSSCG00000026153,	25	0	0	0	0	0	0	0	0
3:114027346|114042094	ENSSSCG00000008513,	0	0	0	0	0	0	0	0	28
2:9736018|9737003	ENSSSCG00000013094,	16	0	0	0	0	0	0	0	0
4:35844936|35911000	ENSSSCG00000006045,	0	0	0	18	24	52	21	58	78
6:85026828|85065591	ENSSSCG00000003627,	0	0	0	0	0	0	14	0	0
13:33174778|33222430	ENSSSCG00000011332,	0	0	30	0	0	0	0	0	0
12:40331141|40351560	ENSSSCG00000017694,	0	0	24	0	0	0	0	0	0
1:297336189|297372240	ENSSSCG00000020743,	67	0	0	36	0	0	0	0	42
7:73042261|73073314	ENSSSCG00000001970,	0	0	0	0	0	69	0	0	35
14:63568122|63729898	n/a	0	154	24	0	0	34	65	22	0
12:16041804|16063733	ENSSSCG00000017301,	0	0	0	27	0	0	0	0	0
7:128851816|128853715	ENSSSCG00000002523,	0	0	0	0	0	78	65	22	28
4:45342693|45354142	ENSSSCG00000006099,	0	0	30	0	24	0	0	0	42
14:68023837|68044656	ENSSSCG00000010210,	0	0	0	0	0	34	0	0	0
8:137999923|138050811	ENSSSCG00000022986,	0	0	18	0	0	0	0	0	0
9:6916447|6946013	ENSSSCG00000014792,	0	56	0	0	0	0	0	0	0
9:82893806|83108986	ENSSSCG00000015335,	0	0	0	0	0	0	0	0	14
3:62363151|62367116	ENSSSCG00000008239,	0	0	0	0	0	43	0	0	14
1:48636668|48671226	ENSSSCG00000004249,	0	0	0	0	0	0	0	29	0
11:3530481|3544747	ENSSSCG00000009298,	16	70	0	0	0	0	0	0	0
6:108421561|108424929	ENSSSCG00000003728,	0	0	54	0	0	0	0	0	0
7:2977563|3056024	ENSSSCG00000000999,	0	0	0	0	24	0	0	0	0
13:87137176|87140810	ENSSSCG00000021203,	0	0	0	0	0	0	14	0	0
GL894386.1:27340|42489	ENSSSCG00000004921,	0	0	0	0	0	61	0	14	0
3:135549870|135551084	n/a	16	0	0	0	0	0	0	0	0
6:386183|387911	ENSSSCG00000024687,	0	21	0	0	0	0	0	0	0
1:205511273|205526853	ENSSSCG00000005060,	0	0	12	0	0	0	0	0	0
15:114132269|114133647	n/a	0	0	0	0	56	0	0	0	0
1:181479020|181485339	ENSSSCG00000022696,	0	0	0	0	16	0	0	0	50
1:132315007|132321809	ENSSSCG00000004620,	0	0	0	36	0	0	0	0	0
8:75542191|75550336	ENSSSCG00000008971,	0	0	0	0	16	0	0	0	0
5:92492203|92520442	ENSSSCG00000000902,	0	49	0	0	0	0	0	0	0
11:86970928|86987226	n/a	0	0	0	0	0	0	0	0	14
6:127017993|127223581	n/a	0	0	0	0	0	26	0	0	0
15:147864600|147866827	ENSSSCG00000009432,	33	14	18	73	48	0	14	0	42
9:17815460|17837847	n/a	0	0	0	0	0	0	0	80	0
2:135129191|135135354	ENSSSCG00000014248,	0	0	0	0	24	0	0	0	0
3:75724949|75783176	n/a	75	183	144	0	56	61	14	80	0
3:46262974|46264571	ENSSSCG00000008105,	0	0	24	0	0	0	0	0	0
7:73057336|73062014	ENSSSCG00000001970,	0	0	0	54	0	0	0	0	0
17:8305170|8310948	n/a	0	0	48	0	0	0	0	0	0
9:119666172|119692708	ENSSSCG00000024136,	0	0	0	0	40	0	0	0	0
4:117915467|117917659	ENSSSCG00000006779,	25	0	36	0	64	26	109	36	28
10:479674|600372	n/a	0	0	0	0	0	26	0	0	0
14:82393345|82414766	ENSSSCG00000010301,	0	0	0	0	0	0	0	14	0
1:145031571|145050748	n/a	42	0	0	54	0	0	0	0	0
11:21795724|21814210	ENSSSCG00000009414,	0	0	0	0	0	0	0	0	28
7:91917856|91919110	ENSSSCG00000002266,	0	0	0	0	0	26	0	0	42
8:93287563|93308599	ENSSSCG00000009061,	0	0	0	54	0	0	51	36	50
14:143705043|143706167	ENSSSCG00000010706,	0	0	42	0	0	0	0	0	0
3:25985712|26022799	ENSSSCG00000007855,	0	0	18	0	0	0	0	0	0
1:9240839|9251868	ENSSSCG00000004044,	0	35	0	0	0	0	0	0	0
15:116397746|116400961	ENSSSCG00000016104,	0	0	0	0	0	0	0	0	14
GL895028.1:36544|44671	ENSSSCG00000025306,	0	0	0	0	0	0	58	0	0
3:92450641|92453197	ENSSSCG00000008412,	109	49	114	54	32	61	94	58	35
5:88027154|88052914	ENSSSCG00000023835,	0	0	0	54	0	0	0	0	0
1:152171873|152353086	n/a	438	570	561	183	597	418	423	617	422
1:132825590|132830751	ENSSSCG00000004624,	0	0	0	0	0	0	43	0	0
14:34675990|34695463	ENSSSCG00000009834,	0	0	0	0	0	0	0	0	28
13:155734715|155741714	ENSSSCG00000011916,	0	0	0	0	40	0	0	0	0
10:47064149|47086534	ENSSSCG00000011026,	0	28	72	0	48	130	175	161	42
13:35647658|35687894	ENSSSCG00000011394,	0	0	0	100	64	52	65	14	0
X:14657985|14670417	ENSSSCG00000012150,	0	0	0	0	0	0	0	22	0
1:300126112|300142568	n/a	0	0	0	0	0	0	58	36	14
1:182854630|182860290	ENSSSCG00000004951,	0	0	0	0	0	0	14	0	0
10:58751706|58766266	ENSSSCG00000011085,	0	84	0	0	0	0	0	0	0
3:33369926|33378455	ENSSSCG00000020675,	0	21	0	91	0	26	0	29	0
3:97980745|97983654	ENSSSCG00000008423,	0	28	0	0	0	0	0	0	0
10:45730231|46000278	n/a	101	176	120	119	121	78	87	235	214
13:212931976|212948534	n/a	0	0	0	0	0	26	0	0	0
6:39555556|39563150	ENSSSCG00000002876,	0	0	0	73	0	0	0	0	0
6:90434708|90467752	n/a	0	0	0	54	32	0	0	0	57
1:80328846|80356402	ENSSSCG00000004364,	0	0	0	0	0	0	0	14	0
7:1978363|1987535	n/a	67	0	78	0	0	296	153	73	150
13:8094772|8096149	ENSSSCG00000011207,	16	91	18	155	0	0	0	0	21
3:90576383|90579536	ENSSSCG00000008398,	0	0	0	0	0	0	29	0	21
14:140517780|140520043	ENSSSCG00000010679,	25	0	0	0	0	0	0	0	0
9:49650669|49654926	ENSSSCG00000015072,	84	0	0	0	0	0	0	0	0
14:120062034|120063047	ENSSSCG00000010537,	0	0	12	0	0	0	0	0	0
14:138419262|138421670	ENSSSCG00000010665,	25	0	0	0	0	0	0	0	0
X:6193531|6193887	n/a	16	49	0	137	40	139	43	0	57
2:78515947|78551415	n/a	0	0	0	0	0	0	73	36	0
4:90704802|90715165	n/a	0	0	0	0	0	0	0	14	0
3:57418121|57485994	ENSSSCG00000008179,	42	63	0	73	169	0	51	44	42
9:8935966|8946694	ENSSSCG00000014828,	0	0	0	0	0	0	0	29	42
6:154511955|154541301	ENSSSCG00000003935,	0	0	18	0	0	0	0	0	0
12:52746259|52791084	ENSSSCG00000017890,	0	14	0	0	0	0	0	0	0
6:16298300|16309258	ENSSSCG00000002755,	0	0	0	0	0	0	58	29	78
6:155228017|155366003	n/a	67	63	42	0	0	95	87	58	64
GL896549.1:20035|23514	ENSSSCG00000026239,	0	0	12	0	0	0	0	0	42
17:43352074|43369268	ENSSSCG00000007284,	0	0	36	0	0	0	0	0	0
12:32792110|32804682	n/a	0	0	0	0	0	0	65	22	0
7:73108056|73119159	ENSSSCG00000001970,	0	0	0	82	0	0	0	0	0
9:81814473|81988509	n/a	2555	3465	2047	421	638	418	620	0	293
2:139778689|139779815	n/a	0	21	0	0	0	0	0	0	0
3:109625600|109629036	ENSSSCG00000025181,ENSSSCG00000008496,	0	0	0	0	0	26	0	0	0
9:71420669|71423004	ENSSSCG00000015283,	0	14	0	0	0	0	0	0	0
17:42526618|42706643	n/a	25	0	0	0	0	0	0	0	0
8:144751418|144751930	ENSSSCG00000009244,	0	0	0	0	0	52	0	0	0
6:148098228|148103861	ENSSSCG00000021292,	0	0	0	0	0	0	0	0	14
7:65150234|65237271	ENSSSCG00000001924,	0	0	0	0	0	0	0	14	14
9:51467096|51475324	ENSSSCG00000015115,	59	0	0	0	0	0	0	0	0
13:213290278|213307832	ENSSSCG00000029219,	0	0	18	0	0	0	0	0	0
5:93527399|93529450	ENSSSCG00000024563,	0	0	0	0	0	17	0	0	0
5:35948460|35954978	ENSSSCG00000000488,	0	0	0	0	0	0	0	14	0
11:232984|235190	ENSSSCG00000009276,	0	0	0	0	0	17	0	0	0
13:166915927|166930220	ENSSSCG00000011953,	16	0	0	0	0	0	0	36	0
1:127622340|127670842	ENSSSCG00000026960,	0	0	0	0	0	0	0	0	71
8:144846439|144853059	ENSSSCG00000009244,	0	0	0	0	0	0	36	0	0
3:18139502|18140393	ENSSSCG00000007789,	0	0	18	0	40	34	0	0	0
GL895957.1:27793|41005	ENSSSCG00000029183,	0	0	18	0	0	0	0	0	0
1:18675426|18734033	ENSSSCG00000028867,	0	0	0	0	0	0	0	22	0
12:54202584|54202973	ENSSSCG00000017912,	0	0	0	0	0	0	0	14	0
14:82253732|82285352	ENSSSCG00000010298,	0	0	0	45	0	0	0	0	0
13:72865581|72879916	ENSSSCG00000011542,	25	0	0	0	0	0	36	0	0
1:96785770|96802706	n/a	25	35	18	0	0	0	80	102	57
1:94568797|94577735	ENSSSCG00000004460,	0	0	30	0	0	0	0	0	0
2:30750436|30755936	ENSSSCG00000013315,	0	0	0	0	16	0	0	0	0
13:83142279|83179748	ENSSSCG00000011645,	84	35	36	73	80	165	146	168	78
13:130358254|130360814	ENSSSCG00000022783,	0	0	0	0	0	0	0	0	14
17:49167454|49171800	ENSSSCG00000007355,	0	0	0	0	0	0	14	0	0
6:81578551|81580900	ENSSSCG00000003596,	0	0	66	0	0	61	21	0	0
3:4820089|4918221	ENSSSCG00000021285,	16	0	0	0	0	0	0	0	0
7:116973936|116975944	ENSSSCG00000002426,	0	0	60	0	24	0	0	0	0
7:20415577|20423283	ENSSSCG00000001087,	0	0	0	73	0	0	43	58	0
15:152319015|152424276	n/a	0	0	0	0	0	26	0	0	21
4:96774978|96813331	ENSSSCG00000006346,	0	0	24	0	0	0	0	0	0
10:58751706|58912493	ENSSSCG00000011085,	0	0	0	0	0	0	0	36	0
17:33108518|33124910	ENSSSCG00000007109,	0	0	0	0	0	17	0	0	0
1:264888802|264964723	ENSSSCG00000005343,	0	0	0	0	0	0	14	0	0
11:472454|513694	ENSSSCG00000026744,	16	0	0	109	0	0	14	0	14
9:12465|16844	ENSSSCG00000028886,	0	0	60	0	0	0	0	0	0
GL895776.1:5460|5570	n/a	25	0	0	0	0	0	0	0	21
4:136071929|136072158	ENSSSCG00000006901,	0	63	0	0	0	0	0	0	0
15:92420042|92424052	ENSSSCG00000015988,	25	0	18	0	0	26	0	0	0
18:14348830|14360017	ENSSSCG00000016527,	0	0	0	0	0	0	0	36	0
15:146967918|147200971	n/a	33	0	0	0	0	0	0	0	0
2:93805976|93806363	ENSSSCG00000014136,	0	0	0	0	0	0	0	0	42
17:30003927|30006603	ENSSSCG00000007092,	0	0	0	0	0	0	0	14	0
2:50800152|50808396	ENSSSCG00000013402,	0	0	24	0	0	0	0	0	0
7:83585502|83590703	n/a	25	84	18	0	0	17	0	0	0
16:65140674|65154889	ENSSSCG00000017022,	0	0	0	0	0	0	0	0	50
15:85340631|85364566	ENSSSCG00000015939,	0	0	0	0	0	0	0	29	0
17:34684721|34875275	n/a	0	0	0	0	56	0	0	0	0
9:37674853|37678998	n/a	0	0	0	0	0	26	0	0	0
15:87228794|87231019	ENSSSCG00000015948,	0	0	0	18	0	0	0	0	0
15:71720780|71727032	ENSSSCG00000015874,	16	0	42	0	0	0	0	0	0
7:120849072|120856445	ENSSSCG00000002455,	16	0	0	0	0	0	0	0	0
3:107577150|107586477	ENSSSCG00000008479,	0	0	0	0	0	0	0	0	50
18:47174728|47175338	n/a	0	0	66	0	0	0	0	0	0
4:92729319|92731842	ENSSSCG00000006325,	0	0	0	0	40	0	0	0	0
18:14695794|14720296	ENSSSCG00000021354,	0	0	0	0	0	0	0	0	28
4:112851286|112891675	ENSSSCG00000006728,	0	0	0	0	0	0	29	0	0
5:45547276|45549908	ENSSSCG00000030616,	0	0	0	0	0	0	0	36	0
2:146504494|146505301	ENSSSCG00000014339,	0	0	0	0	0	0	0	0	21
1:284320474|284341604	ENSSSCG00000005471,	25	21	30	0	0	0	0	0	28
2:30450151|30481157	ENSSSCG00000013314,	0	0	0	0	0	0	36	0	0
4:74315685|74322218	n/a	0	0	0	0	0	0	21	0	0
9:11337234|11348456	ENSSSCG00000028979,	0	0	0	0	40	0	0	0	14
17:14842916|14885851	n/a	0	0	30	0	0	0	0	0	0
3:100583703|100615863	ENSSSCG00000008444,	0	0	0	0	0	0	0	14	0
6:127497859|127503052	ENSSSCG00000003775,	16	0	0	0	0	0	0	0	0
X:70833378|70854213	ENSSSCG00000012435,	0	0	0	0	0	0	21	36	0
6:97037070|97040191	ENSSSCG00000003697,	0	0	18	0	0	0	0	0	0
13:87162721|87166038	ENSSSCG00000021203,	0	0	0	0	0	0	0	29	0
8:134724935|134734034	ENSSSCG00000009193,	0	0	0	0	0	0	0	36	0
5:72110683|72113688	ENSSSCG00000023043,	0	0	0	0	0	34	0	0	0
7:118366454|118367164	ENSSSCG00000002431,	0	0	18	0	0	0	0	0	0
4:16777068|16778684	ENSSSCG00000005983,	0	0	0	0	0	0	21	0	0
15:18665619|18690856	ENSSSCG00000015692,	0	0	12	0	0	0	0	0	0
3:44253708|44257790	ENSSSCG00000008079,	33	0	0	0	0	0	0	0	0
7:2434722|2435049	n/a	0	0	18	0	0	0	0	0	0
6:150888884|150895226	ENSSSCG00000003881,	33	0	0	0	0	0	29	0	28
9:46280538|46282234	ENSSSCG00000015052,	16	0	0	0	0	0	0	0	0
6:40867633|40870115	ENSSSCG00000002923,	0	14	0	0	0	0	0	0	0
2:146086340|146108753	ENSSSCG00000014331,	0	0	18	0	0	0	0	0	0
10:11883981|11899029	ENSSSCG00000010824,	0	0	18	0	0	0	0	0	0
13:202559895|202781523	n/a	0	0	0	0	0	0	0	0	14
13:130157827|130372748	n/a	33	0	0	0	0	0	0	0	0
15:73900098|73918954	ENSSSCG00000015883,	0	63	0	0	0	43	94	73	28
X:66183818|66606485	n/a	193	190	138	512	331	322	270	389	343
14:59874821|60012916	n/a	0	0	0	73	0	0	0	0	0
5:4287815|4294707	ENSSSCG00000000059,	0	0	0	0	0	0	0	0	35
13:34916547|34919128	ENSSSCG00000011373,	134	70	84	183	56	139	80	66	135
17:61049424|61052372	ENSSSCG00000007482,	0	0	0	0	16	0	94	0	0
15:59972990|59997451	ENSSSCG00000025008,	0	0	0	0	88	78	36	73	0
13:155796339|155797862	ENSSSCG00000011917,	0	56	24	0	0	0	0	0	0
5:61500662|61504828	ENSSSCG00000000612,	0	0	12	0	56	0	0	29	64
1:188418093|188424931	ENSSSCG00000004986,	25	0	0	0	0	0	0	0	0
13:35122247|35125451	ENSSSCG00000011382,	0	0	0	0	0	0	0	0	21
8:112867995|112879417	ENSSSCG00000009114,	0	0	0	0	0	0	0	0	42
GL896223.1:311|2452	ENSSSCG00000026475,	0	0	42	0	0	0	14	0	0
8:118153294|118270866	n/a	50	0	0	0	56	34	0	0	14
10:15627070|15636069	n/a	0	0	0	0	0	0	0	0	57
12:44463879|44469057	ENSSSCG00000017735,	25	14	144	0	113	69	0	0	71
1:97121282|97176916	n/a	0	0	0	0	0	0	0	0	14
13:87172364|87215095	n/a	0	42	0	0	0	0	0	0	0
14:138421517|138435732	ENSSSCG00000010665,	0	0	0	0	0	0	0	29	0
10:47448975|47451592	ENSSSCG00000011028,	0	0	0	0	0	0	43	0	0
12:40337545|40338210	ENSSSCG00000017694,	0	0	0	0	0	52	0	0	0
13:76734202|76847836	n/a	11536	9627	10872	4094	4651	4850	3141	3871	3776
5:12431118|12443752	ENSSSCG00000000160,	0	0	0	45	0	0	0	0	0
6:52454181|52659809	n/a	0	0	0	0	0	0	21	0	0
17:53732886|53733365	ENSSSCG00000007431,	25	0	0	0	0	26	0	0	0
12:51981480|51990610	n/a	0	0	12	0	0	0	0	0	0
2:83313668|83314049	ENSSSCG00000014061,	67	42	54	0	0	0	0	0	0
17:57298388|57299121	ENSSSCG00000029603,	42	28	0	0	0	0	21	0	0
8:122176417|122177726	ENSSSCG00000009148,	0	0	0	0	0	0	0	0	28
17:65833013|65855120	ENSSSCG00000007514,	0	28	0	36	0	0	0	0	0
15:124719044|124720160	ENSSSCG00000022830,	0	0	72	0	0	0	0	0	21
15:44689366|44700236	n/a	0	0	0	0	0	0	29	0	0
9:7316506|7320716	ENSSSCG00000014800,	16	0	0	0	0	0	0	0	0
4:114704495|114714609	ENSSSCG00000006742,	0	0	0	0	0	0	0	29	0
2:147434535|147444947	n/a	0	0	0	0	0	0	29	0	14
13:14126215|14156510	ENSSSCG00000011213,	0	0	24	0	0	0	0	0	0
9:1459780|1463456	ENSSSCG00000014580,	0	0	0	0	40	0	0	0	0
17:55279559|55282100	ENSSSCG00000007454,	0	0	0	0	0	0	0	44	0
1:144479851|144480057	ENSSSCG00000027182,	16	0	0	0	0	0	0	0	0
11:84950637|84965034	ENSSSCG00000009551,	59	0	36	0	0	0	109	0	92
6:69118812|69413634	n/a	1492	1077	1588	677	936	950	905	727	751
10:28931282|28971691	ENSSSCG00000010925,	0	0	24	0	0	43	0	0	0
3:10280619|10280934	ENSSSCG00000007700,	33	0	0	0	0	0	0	0	0
1:176227875|176234880	ENSSSCG00000004896,	0	0	0	0	0	0	51	0	0
18:57721198|57750266	ENSSSCG00000016762,	0	0	0	0	0	0	0	0	28
2:150783691|150787411	ENSSSCG00000014399,	0	0	0	45	0	0	0	0	0
1:50514833|50516588	ENSSSCG00000025941,	59	0	0	0	0	0	0	0	0
13:42362493|42364929	ENSSSCG00000024201,	0	0	0	0	0	0	0	51	0
17:8283008|8284086	n/a	0	14	0	0	0	0	0	0	0
1:40737383|40767556	ENSSSCG00000004220,	0	0	0	0	0	61	0	22	0
13:140978250|140992883	ENSSSCG00000011825,	0	0	0	0	40	0	0	0	0
2:3368705|3403561	n/a	0	0	0	0	40	0	0	0	0
GL895352.1:26619|29778	ENSSSCG00000029573,	50	0	0	0	0	0	0	0	0
13:73547020|73648259	n/a	4300	2894	4216	3590	3892	3454	2783	3114	3154
13:90382800|90387683	n/a	0	21	0	0	0	0	0	0	0
18:19330451|19338854	ENSSSCG00000016554,	0	0	0	0	0	0	0	51	35
1:137636721|137638195	ENSSSCG00000004661,	0	0	0	0	0	0	0	14	0
15:67038844|67042977	ENSSSCG00000015867,	0	0	0	0	0	34	0	0	0
12:36494516|36549647	ENSSSCG00000023727,	0	0	0	0	0	0	0	22	0
11:1904238|1933710	ENSSSCG00000009283,	0	0	60	0	24	0	0	0	0
4:15915883|15931051	ENSSSCG00000005977,	0	0	18	0	0	26	116	36	35
6:96420130|96441480	n/a	0	0	0	18	0	0	0	0	0
3:57515073|57540481	ENSSSCG00000008180,	0	0	0	0	0	0	14	0	0
6:38017733|38149056	ENSSSCG00000002859,	0	0	0	36	0	0	0	0	0
9:50855170|50856753	ENSSSCG00000029649,	33	0	0	0	0	0	0	0	0
3:98680367|98682946	ENSSSCG00000029485,	0	21	0	0	0	0	0	0	0
16:32076096|32089380	n/a	0	0	0	0	0	0	14	0	0
3:120260142|120267481	ENSSSCG00000008576,	0	0	24	0	0	0	0	0	0
9:132262224|132370136	n/a	0	0	36	0	0	0	0	0	0
6:82937679|83019536	n/a	0	0	0	0	32	0	0	0	0
7:73108056|73111840	ENSSSCG00000001970,	0	0	0	0	0	0	21	0	0
2:65687250|65698604	ENSSSCG00000013755,	0	0	0	18	0	0	0	0	0
5:57066828|57074841	ENSSSCG00000000588,	0	0	12	0	0	0	0	0	0
3:130451751|130455965	ENSSSCG00000008619,	0	0	0	0	0	0	0	0	21
9:7170378|7171386	ENSSSCG00000014794,	42	0	0	0	0	0	0	0	0
16:4411036|4431926	ENSSSCG00000016783,	0	0	0	0	0	0	0	14	0
15:117531248|117570713	ENSSSCG00000016113,	16	0	0	0	0	0	0	0	0
1:308881154|308882298	ENSSSCG00000005753,	0	0	42	0	0	0	0	0	0
6:127497859|127505127	ENSSSCG00000003775,	0	0	0	0	0	0	0	0	21
JH118500.1:7931|22289	ENSSSCG00000023273,	0	0	0	0	16	0	0	0	0
6:50954116|50979886	ENSSSCG00000027407,	0	0	24	137	96	61	102	14	42
2:30366335|30383793	ENSSSCG00000030326,	0	0	0	0	0	0	21	0	0
X:46443569|46446730	ENSSSCG00000012267,	0	0	24	0	0	0	0	0	0
1:227124801|227126254	ENSSSCG00000005170,	0	0	0	0	0	0	0	29	0
13:212995887|213000535	ENSSSCG00000028428,	0	0	114	0	0	0	0	0	78
1:18877993|18885264	ENSSSCG00000004110,	0	0	0	0	0	0	0	22	0
1:242084960|242109063	n/a	0	0	0	54	0	0	0	0	0
2:19840507|19842334	ENSSSCG00000013281,	0	0	0	0	0	0	0	36	0
4:36903256|36917862	ENSSSCG00000006054,	0	0	0	0	0	34	0	0	0
5:68106961|68122090	ENSSSCG00000000723,	0	0	36	0	0	0	0	0	0
6:136802506|136808752	ENSSSCG00000003811,	0	0	0	0	0	0	0	0	14
15:43019711|43045759	ENSSSCG00000015755,	0	0	0	0	32	0	0	0	0
7:60967186|60978356	ENSSSCG00000001862,	0	0	18	0	0	0	0	0	0
14:120512026|120520952	ENSSSCG00000010544,	16	0	0	0	0	0	0	0	0
10:66012330|66158539	n/a	0	0	0	0	0	17	0	0	0
9:53368934|53375941	ENSSSCG00000023728,	0	0	0	27	0	0	0	0	0
6:45070836|45139175	n/a	278	126	138	1575	1986	2730	1673	2328	2882
8:76848829|76850256	ENSSSCG00000008986,	0	0	0	0	0	0	14	0	0
2:16918297|16931216	ENSSSCG00000028351,	0	0	60	0	40	43	0	0	0
6:86709253|86723551	n/a	0	0	18	0	0	0	0	0	0
9:10202464|10236726	n/a	0	28	0	0	0	0	87	139	50
10:13908855|13949677	n/a	0	0	0	0	0	0	0	0	35
15:117531248|117533003	ENSSSCG00000016113,	0	0	0	0	0	0	21	88	0
14:11436407|11443856	ENSSSCG00000009657,	0	56	0	0	0	0	0	0	0
4:73740572|73750002	ENSSSCG00000006202,	59	0	0	164	104	104	204	257	107
7:130875508|130883093	ENSSSCG00000002547,	0	0	0	0	0	0	0	0	28
1:18633147|18633632	ENSSSCG00000004106,	0	0	0	0	0	0	0	36	0
1:18914159|18914341	n/a	0	0	0	0	0	0	51	0	0
1:143396359|143426509	ENSSSCG00000004718,	0	0	0	0	0	0	0	0	14
14:136612215|136809619	ENSSSCG00000010654,	0	0	0	0	0	0	29	0	0
3:117173615|117191431	ENSSSCG00000008536,	0	14	0	0	0	0	0	0	0
2:153522599|153526949	n/a	16	0	0	0	0	0	0	0	0
9:55420706|55458831	n/a	0	0	0	0	0	34	0	0	0
6:14363834|14369395	ENSSSCG00000002740,	0	28	0	0	0	0	0	0	0
6:99256999|99317549	ENSSSCG00000003700,	0	0	0	238	72	122	0	117	100
6:99098242|99304775	n/a	0	0	30	0	0	0	0	0	0
12:2288179|2290061	ENSSSCG00000017155,	0	0	48	0	0	0	0	0	0
8:140262940|140263164	ENSSSCG00000009217,	0	0	0	0	0	0	0	29	0
15:105424453|105451047	ENSSSCG00000016045,	0	0	0	0	0	0	0	22	0
9:38389524|38420790	n/a	0	0	0	0	0	0	80	124	100
GL895413.1:42635|53469	ENSSSCG00000021814,	0	0	0	0	0	0	21	0	0
15:148380933|148407977	ENSSSCG00000016306,	0	0	0	0	0	0	0	51	0
14:10509113|10518481	ENSSSCG00000009650,	0	0	0	0	0	17	0	0	0
14:98514587|98517347	ENSSSCG00000010396,	0	0	18	0	0	0	0	0	0
9:37509238|37510876	n/a	0	0	0	0	0	26	0	0	0
11:6345844|6350185	ENSSSCG00000009324,	0	0	0	0	0	43	0	0	0
13:30479487|30483219	ENSSSCG00000025739,	0	0	0	27	0	0	0	0	0
4:16798423|16800751	ENSSSCG00000005983,	0	14	0	0	0	0	0	0	0
15:90260328|90264238	ENSSSCG00000015972,	0	21	0	0	0	0	0	0	0
7:21551602|21589708	ENSSSCG00000001100,	0	0	0	0	0	0	51	0	28
13:79310756|79461196	n/a	109	21	18	45	32	0	0	0	14
16:29438836|29449771	ENSSSCG00000016872,	0	0	0	0	0	0	0	0	28
3:11517980|11521162	ENSSSCG00000007721,	0	0	0	0	0	0	36	0	0
10:37127268|37146225	n/a	0	0	54	54	0	0	0	0	0
GL896221.1:7833|14471	n/a	0	14	0	0	0	0	0	0	0
13:86952848|86957736	ENSSSCG00000026746,	0	0	0	0	0	0	36	0	0
6:85027838|85048644	ENSSSCG00000003627,	0	0	0	0	16	0	43	0	0
11:5263855|5274850	ENSSSCG00000009319,	0	0	12	0	0	69	0	0	0
15:55433780|55436029	ENSSSCG00000015818,	25	0	0	0	40	0	0	0	0
6:73893086|73902662	n/a	0	0	60	0	0	0	0	0	0
9:137064447|137069114	ENSSSCG00000015558,	0	0	0	0	0	0	0	0	28
1:145394702|145455811	n/a	0	0	0	0	0	61	0	0	0
7:101342824|101343093	ENSSSCG00000002332,	0	0	0	0	16	0	0	0	0
1:59728051|59744379	ENSSSCG00000004289,	0	0	0	0	0	0	43	0	0
3:82434774|82512713	n/a	16	0	0	0	0	0	0	0	0
1:249850891|249911706	n/a	16	49	0	0	56	52	73	88	28
10:71292008|71307626	ENSSSCG00000011137,	0	0	0	0	0	52	0	0	0
13:1164933|1171370	ENSSSCG00000011183,	0	0	0	0	0	34	0	0	0
MT:8642|8887	ENSSSCG00000018078,	0	0	0	73	0	0	0	0	0
3:49721072|49721443	ENSSSCG00000008136,	42	0	0	0	0	0	14	0	0
8:110783890|110812866	ENSSSCG00000009101,	0	0	0	0	0	0	29	0	42
3:97836618|97908682	n/a	0	0	0	0	0	0	0	0	57
7:33183955|33196881	ENSSSCG00000001497,	0	42	0	0	0	0	0	0	0
6:40223596|40368469	n/a	0	0	0	0	0	0	51	0	0
X:21741072|21742109	ENSSSCG00000021322,	0	0	0	0	0	0	0	66	0
9:26053628|26060698	ENSSSCG00000014934,	0	21	0	0	0	0	0	0	0
GL894396.1:43045|44429	ENSSSCG00000027257,	0	0	0	0	0	0	29	0	0
13:6091992|6097905	ENSSSCG00000011201,	0	0	0	0	0	0	0	51	0
3:118042427|118161243	n/a	0	0	0	0	0	0	0	14	0
8:41183979|41196969	ENSSSCG00000008831,	0	0	54	0	0	0	0	0	0
9:40767814|40775635	ENSSSCG00000025606,	0	0	0	0	0	0	0	0	14
GL892332.2:318148|322754	ENSSSCG00000028902,	0	0	0	0	0	0	0	22	0
11:5189667|5193917	ENSSSCG00000009319,	59	147	90	0	137	104	204	117	264
10:66473871|66556005	n/a	84	98	0	0	0	95	204	0	0
1:127622340|127641705	ENSSSCG00000026960,	0	0	0	0	0	0	0	14	0
6:156189695|156190959	n/a	25	35	241	0	0	0	73	14	14
2:112397471|112432216	n/a	0	0	0	0	0	17	0	0	0
3:113891379|113909062	ENSSSCG00000008512,	33	0	30	0	0	0	14	0	57
15:117371369|117377494	n/a	0	0	0	0	0	0	29	0	0
8:144719451|144721694	n/a	0	0	0	0	16	0	0	0	0
3:144713735|144723606	n/a	0	0	0	0	40	0	0	0	28
3:90765680|90768486	ENSSSCG00000008404,	0	0	0	0	0	43	0	0	0
Y:652473|660208	n/a	0	0	0	0	0	0	0	22	0
5:4617234|4635321	ENSSSCG00000000068,	0	0	0	0	0	0	21	0	0
7:100752533|100761638	ENSSSCG00000002330,	25	0	0	0	0	0	0	0	0
4:61279291|61280179	ENSSSCG00000006155,	75	28	0	91	129	0	58	73	57
16:51805936|51839390	ENSSSCG00000016968,	0	0	0	27	0	0	0	0	0
10:54112639|54124909	ENSSSCG00000011068,	0	0	0	0	0	0	14	0	0
13:136447811|136448065	ENSSSCG00000025592,	0	0	0	0	32	26	0	0	0
6:39403334|39419523	ENSSSCG00000002872,	0	0	0	27	0	0	0	0	21
2:140902693|140905271	ENSSSCG00000014292,	33	0	0	0	32	0	0	0	0
1:17224292|17233606	ENSSSCG00000004089,	0	35	12	0	0	0	0	0	0
11:5189667|5210814	ENSSSCG00000009319,	0	0	12	0	0	0	36	0	14
5:52251619|52253393	ENSSSCG00000026969,	25	0	0	0	24	0	0	0	0
11:56283465|56292661	ENSSSCG00000009480,	84	28	205	183	24	174	124	58	57
11:71330565|71344803	ENSSSCG00000009497,	0	0	0	0	0	0	58	0	0
8:57901394|57909812	ENSSSCG00000027403,	33	0	0	45	0	0	0	0	0
3:38788790|38792663	ENSSSCG00000007930,	16	0	30	0	32	0	14	0	0
8:32694464|32710967	ENSSSCG00000023112,	16	0	0	0	0	0	0	0	0
8:71458415|71471554	ENSSSCG00000025514,	0	0	0	0	64	0	0	0	0
5:23083310|23163670	n/a	25	0	0	0	0	0	0	0	0
6:81212689|81223815	ENSSSCG00000003591,	0	0	0	0	32	0	0	0	0
11:54369518|54470601	n/a	0	0	0	0	24	0	0	0	0
6:86659914|86666530	ENSSSCG00000003642,	0	0	12	0	0	0	0	0	0
13:79310756|79313600	n/a	84	0	30	0	0	0	0	44	64
15:67043433|67049383	ENSSSCG00000015867,	0	0	0	0	0	0	36	0	21
14:94712688|94770407	n/a	0	0	0	45	0	0	0	0	0
13:207007605|207016422	n/a	0	0	0	0	0	0	0	36	0
13:34583991|34584405	ENSSSCG00000011361,	0	0	0	0	0	0	0	0	21
2:53232486|53232892	ENSSSCG00000013411,	0	0	0	0	0	0	0	22	0
7:101076419|101148622	n/a	0	0	0	0	0	0	21	0	0
9:3017504|3019047	n/a	0	0	0	0	32	0	0	0	0
9:47658915|47661266	n/a	0	0	0	0	0	17	0	0	0
17:67365430|67399567	n/a	0	0	0	0	16	0	0	0	0
5:61457868|61467100	ENSSSCG00000000612,	0	0	0	0	0	17	0	0	0
12:16046492|16063733	ENSSSCG00000017301,	0	0	0	0	0	0	0	0	50
16:24989252|24995151	ENSSSCG00000016850,	0	0	0	0	0	0	0	0	35
15:62005102|62045562	ENSSSCG00000015846,	0	0	0	0	0	0	0	44	0
13:162793176|162819223	ENSSSCG00000022486,	0	0	0	0	0	0	29	0	0
14:31364465|31372689	ENSSSCG00000009779,	0	0	12	0	0	52	0	0	21
1:283781181|283786252	ENSSSCG00000005466,	0	0	30	0	0	17	0	0	0
GL895038.1:60566|107296	n/a	0	0	30	0	0	0	0	0	0
15:131633789|131684607	n/a	286	84	235	1951	4135	3646	3178	3518	3898
13:50636313|50648094	ENSSSCG00000011496,	0	0	0	0	24	0	94	44	0
GL893953.2:81861|94086	ENSSSCG00000021118,	33	0	0	0	0	0	0	0	0
1:103946010|104076842	n/a	33	0	0	0	0	0	36	0	0
8:30952024|31070799	n/a	0	0	0	0	0	0	0	44	0
2:158058831|158121727	n/a	0	0	0	0	80	34	138	227	278
1:161192141|161194504	ENSSSCG00000030470,	0	0	18	0	0	0	0	0	0
7:121179727|121181497	ENSSSCG00000002460,	0	0	0	0	0	0	0	44	0
14:108265647|108265986	n/a	0	0	0	0	24	61	0	0	21
2:146232432|146239284	ENSSSCG00000014338,	42	0	0	0	32	0	0	0	0
6:32224765|32408749	ENSSSCG00000002844,	16	0	0	0	0	0	0	0	0
3:84254791|84274997	ENSSSCG00000008382,	0	0	0	0	24	0	0	0	0
2:60814636|60825528	ENSSSCG00000013857,	0	0	0	0	0	0	0	0	14
2:2992758|3022317	ENSSSCG00000012884,	0	35	0	0	0	0	0	0	0
1:249850891|249919481	n/a	0	0	0	0	0	17	0	0	0
6:99220825|99259476	ENSSSCG00000003700,	0	0	0	0	0	0	0	36	0
GL893329.2:19554|20029	ENSSSCG00000028815,	0	0	0	0	24	0	0	0	0
9:22356187|22514744	n/a	59	70	102	201	0	0	116	95	21
11:13305769|13335221	ENSSSCG00000009362,	0	0	0	0	0	0	0	14	0
5:23806156|23818173	ENSSSCG00000026055,	0	0	42	0	0	0	0	0	0
15:131248910|131258016	ENSSSCG00000016177,	0	0	0	0	0	0	0	0	64
4:96160408|96167081	n/a	0	0	0	0	0	0	0	0	28
2:121372041|121405489	n/a	0	0	0	0	121	0	0	0	14
13:202714032|202720405	ENSSSCG00000026761,	0	0	0	0	40	0	0	14	0
4:39835278|39873716	n/a	0	0	0	109	0	0	0	0	0
16:51317149|51318225	ENSSSCG00000016961,	50	0	0	0	0	0	0	0	0
14:59244754|59253980	ENSSSCG00000010150,	0	0	0	0	0	0	43	0	0
6:13985586|13988651	n/a	0	0	30	0	0	0	0	0	0
1:248594093|248840806	n/a	16	0	0	0	0	0	0	0	0
5:70039585|70085045	ENSSSCG00000029464,	0	0	0	54	0	0	29	0	0
7:69670601|69682624	ENSSSCG00000001955,	0	49	0	0	0	0	0	14	0
1:299801167|299801634	ENSSSCG00000005602,	33	0	0	0	0	0	0	0	0
8:15001809|15003084	ENSSSCG00000029791,	0	0	0	0	0	0	43	0	0
17:43208017|43253419	ENSSSCG00000007282,	0	0	0	0	0	0	0	14	0
3:74739616|74764088	n/a	0	0	0	0	0	0	0	44	0
12:37668544|37674942	ENSSSCG00000017672,	0	0	30	0	0	0	0	0	0
9:125451231|125466266	ENSSSCG00000015480,	0	0	0	36	0	0	0	0	0
10:37118200|37131391	n/a	0	0	0	0	0	0	0	44	0
17:45653745|45691034	ENSSSCG00000007331,	0	0	0	45	0	0	0	0	0
14:57846855|57894112	ENSSSCG00000010142,	0	0	0	0	0	0	0	0	28
13:67295475|67304745	ENSSSCG00000011532,	0	0	0	45	0	0	0	0	0
8:664322|677347	n/a	0	0	0	0	0	0	0	0	21
1:16603165|16603500	ENSSSCG00000004084,	0	0	0	0	0	17	0	0	0
16:57092936|57353864	ENSSSCG00000017000,	0	0	0	0	24	0	0	0	0
6:39337935|39340790	ENSSSCG00000002869,	109	119	42	54	177	69	109	168	121
GL892805.1:67991|71652	ENSSSCG00000028563,	0	0	18	36	0	26	0	0	0
16:37500291|37507694	ENSSSCG00000016916,	0	0	0	0	0	0	65	0	0
9:12135530|12252146	n/a	961	795	966	1997	621	732	664	697	321
15:72007573|72131320	n/a	0	0	0	0	0	17	0	0	0
6:89974808|89998069	ENSSSCG00000003673,	25	0	0	0	0	0	0	0	0
15:20231068|20366014	n/a	387	457	368	219	476	462	416	756	257
14:115712680|115755297	n/a	0	0	0	0	0	0	21	0	0
GL892541.1:17420|31367	ENSSSCG00000009040,	0	0	0	0	0	139	29	0	0
14:77678428|77690915	n/a	0	0	0	0	0	0	0	0	14
7:62884149|62888577	n/a	0	0	0	0	0	0	0	0	35
14:78015574|78020135	ENSSSCG00000010246,	84	0	0	0	32	0	0	14	0
13:206949435|206949686	ENSSSCG00000030677,	0	14	0	0	0	0	0	0	0
8:40115524|40120168	ENSSSCG00000008820,	0	0	18	0	0	0	0	0	0
17:10389227|10421420	n/a	0	0	0	0	0	0	51	0	0
16:51317149|51328861	ENSSSCG00000016961,	0	0	0	0	88	0	0	0	0
2:61866062|61867966	ENSSSCG00000022227,	0	42	0	0	48	0	0	0	0
1:126147153|126172455	ENSSSCG00000023356,	0	0	0	0	0	0	0	14	0
9:120394455|120395097	ENSSSCG00000015455,	0	0	18	0	0	0	0	0	0
6:12077068|12079038	n/a	0	0	0	0	0	61	0	0	0
1:280627976|280700379	ENSSSCG00000005444,	0	0	0	0	0	0	0	14	0
15:61934734|61935371	n/a	33	0	0	0	0	0	0	0	0
13:109189530|109317545	n/a	0	0	0	0	0	52	0	14	0
11:86942801|86962417	ENSSSCG00000009569,	0	0	138	128	48	0	87	0	21
14:51133052|51138994	ENSSSCG00000010025,	0	0	0	0	0	0	36	0	0
13:205664917|205669502	ENSSSCG00000021023,	25	0	0	0	40	0	65	0	35
12:49215257|49221395	ENSSSCG00000028720,	0	0	0	0	0	0	0	22	0
6:157496770|157502922	ENSSSCG00000003983,	0	0	30	54	0	0	0	0	0
6:50127662|50128210	ENSSSCG00000003150,	0	0	18	0	40	0	36	36	71
15:152336067|152344909	ENSSSCG00000025228,	0	0	0	109	0	0	0	29	21
17:45645182|45657666	ENSSSCG00000007331,	0	0	0	0	24	0	0	0	0
5:35899403|35919469	ENSSSCG00000000488,	0	0	0	18	0	0	0	0	0
10:71359304|71361661	n/a	42	0	0	0	0	0	0	0	35
16:23691782|23703306	ENSSSCG00000016845,	59	0	0	0	0	0	0	0	0
1:148459942|148497434	ENSSSCG00000004793,	0	0	42	0	0	0	21	0	0
6:119320977|119321733	ENSSSCG00000003756,	101	63	132	73	177	244	0	22	21
7:10297937|10313493	ENSSSCG00000001056,	0	0	0	36	0	0	36	0	0
JH118980.1:24401|28238	ENSSSCG00000029205,	0	0	0	36	0	0	0	0	0
GL896379.1:36982|41262	ENSSSCG00000028124,	0	0	0	0	0	95	0	0	0
16:23643977|23649775	n/a	0	0	0	0	0	0	21	0	0
13:158524462|158542736	ENSSSCG00000011933,	0	0	0	0	0	0	73	14	35
GL892841.1:58496|72619	ENSSSCG00000022609,	0	0	12	0	0	0	0	0	0
6:99212305|99317549	ENSSSCG00000003700,	0	0	0	0	72	0	14	0	0
9:44922267|44925517	n/a	0	0	0	0	0	0	0	14	0
3:51680610|51730706	n/a	101	0	0	0	0	0	14	22	57
7:91917856|91923135	ENSSSCG00000002266,	0	0	0	0	0	0	0	29	0
15:150102614|150104219	n/a	0	0	0	0	0	0	0	22	0
1:247785597|247797145	ENSSSCG00000005241,	0	0	0	0	0	17	0	0	0
8:140861766|140931918	n/a	0	0	0	0	0	0	0	14	0
3:90555361|90563991	ENSSSCG00000008398,	0	0	0	0	0	0	14	0	0
7:120175105|120182646	ENSSSCG00000002445,	0	0	0	0	0	0	0	29	0
5:97639961|97686545	ENSSSCG00000027898,	0	14	0	0	0	0	0	0	0
14:39955674|39955886	n/a	177	119	36	0	0	43	0	0	0
2:93830099|93833038	ENSSSCG00000014136,	0	0	0	0	0	0	0	0	28
4:133935391|133998356	n/a	143	56	138	45	88	200	73	110	135
GL896372.1:1040|16337	ENSSSCG00000026372,	0	0	0	0	0	0	0	0	50
9:146585271|146598229	ENSSSCG00000015618,	0	0	0	73	161	52	0	0	71
3:46269024|46273625	ENSSSCG00000008105,	0	0	0	0	0	0	0	0	21
2:59040088|59041072	ENSSSCG00000013905,	33	0	48	0	0	0	0	73	0
16:25743481|25745280	ENSSSCG00000016857,	0	0	0	0	0	17	0	0	0
1:120514454|120517295	n/a	0	0	30	0	0	0	0	0	0
17:40696156|40700671	ENSSSCG00000007246,	0	0	30	0	0	0	0	0	0
14:32141473|32145909	ENSSSCG00000009793,	50	0	0	0	16	0	0	0	0
10:37123723|37131391	ENSSSCG00000010987,	0	49	72	0	0	0	0	0	14
1:105954320|105955442	ENSSSCG00000004499,	0	0	0	18	0	0	0	0	0
12:12135663|12137409	ENSSSCG00000017259,	50	56	60	192	80	174	226	168	150
1:280648787|280663228	ENSSSCG00000005444,	0	0	0	0	0	0	58	0	0
1:37116538|37116776	ENSSSCG00000004205,	0	28	0	0	0	0	0	0	0
6:42539236|42644185	n/a	0	0	0	0	0	0	0	0	64
1:144470561|144484131	ENSSSCG00000027182,	0	0	48	0	0	0	0	0	0
5:18432566|18668048	n/a	75	0	0	0	0	0	0	0	0
9:102929813|102931512	n/a	0	0	12	0	0	0	0	0	0
10:71290208|71307686	ENSSSCG00000011137,	0	0	12	0	0	0	0	0	0
10:12274354|12370142	n/a	269	98	320	659	815	854	1614	1138	1816
13:217844120|218158154	n/a	0	0	0	0	0	0	0	668	0
6:138053763|138147768	ENSSSCG00000003818,	33	0	0	0	0	0	0	0	0
8:118377701|118385149	ENSSSCG00000009128,	0	0	0	109	0	0	29	0	0
12:62895314|62958836	n/a	303	140	199	45	121	191	197	161	243
17:43061013|43082579	ENSSSCG00000007280,	0	0	0	0	0	0	0	0	21
13:202631408|202648576	ENSSSCG00000030528,	25	0	0	0	0	0	0	0	0
1:180982417|180998696	ENSSSCG00000004931,	0	0	0	0	0	0	0	0	28
5:18546725|18666886	n/a	0	42	0	18	0	26	14	0	0
2:147049942|147052745	ENSSSCG00000014343,	50	0	84	64	0	34	0	66	42
1:204885769|204950556	n/a	16	42	0	0	0	0	0	0	0
X:67385337|67387473	n/a	0	0	12	0	0	0	0	0	0
1:28454987|28531105	n/a	0	0	0	0	0	0	0	0	42
17:59438248|59456350	ENSSSCG00000007478,	42	0	0	0	0	0	0	44	21
1:59709107|59718542	ENSSSCG00000004289,	25	0	0	0	0	0	0	29	28
9:22394608|22399530	ENSSSCG00000014915,	0	0	24	0	0	0	0	0	0
8:29244364|29264919	ENSSSCG00000008768,	0	0	0	0	24	0	0	0	0
18:60674419|60690221	ENSSSCG00000016772,	0	0	0	0	0	0	36	0	0
13:117567899|117594523	n/a	0	0	0	54	0	0	0	0	0
3:49666319|49668096	ENSSSCG00000008135,	0	0	0	0	0	34	0	0	0
4:110229103|110425808	n/a	0	0	0	0	0	17	0	0	0
1:145758225|145764728	ENSSSCG00000004766,	0	49	0	0	0	0	0	0	0
13:97298407|97312533	ENSSSCG00000025293,	0	0	0	0	0	0	0	14	0
13:1416048|1416221	ENSSSCG00000029094,	0	28	0	0	0	0	0	0	0
12:62443557|62523689	ENSSSCG00000018039,	0	0	0	0	0	0	21	0	0
3:135192228|135198230	ENSSSCG00000008639,	33	0	0	0	0	0	0	0	0
7:97294164|97300958	n/a	0	0	0	0	0	0	0	0	21
1:145429099|145436055	ENSSSCG00000004753,	92	63	90	119	72	52	0	73	57
1:160169128|160271923	ENSSSCG00000004849,	0	0	0	0	16	0	0	44	28
13:87162721|87172589	ENSSSCG00000021203,	0	0	0	0	0	26	14	0	14
1:29469489|29556147	n/a	0	0	0	0	0	17	0	0	0
9:78959290|78985453	ENSSSCG00000015314,	0	0	0	0	0	26	0	0	0
7:5331103|5487200	n/a	0	0	0	0	0	0	43	124	85
9:79206662|79219505	ENSSSCG00000015317,	0	0	0	18	0	0	0	0	0
7:120849072|120861438	ENSSSCG00000002455,	0	0	12	0	0	0	0	0	0
3:101319636|101378022	n/a	0	0	0	0	476	0	350	0	0
8:140861773|140931918	n/a	0	49	24	0	0	0	0	0	0
16:38539919|38540390	ENSSSCG00000016922,	42	0	0	0	0	0	0	0	0
1:18659951|18665635	ENSSSCG00000004104,	0	0	18	0	0	0	0	0	0
1:103475507|103477380	ENSSSCG00000004489,	0	0	48	0	0	0	0	0	0
JH118944.1:245127|255840	ENSSSCG00000016235,	0	21	0	0	0	0	0	0	0
15:66249478|66262027	n/a	16	0	0	0	0	0	0	0	0
1:2775861|2785567	ENSSSCG00000004018,	0	28	0	0	0	0	0	0	0
GL894341.1:34020|39660	ENSSSCG00000028640,	0	35	60	109	0	0	29	51	0
18:40637737|40659540	ENSSSCG00000016656,	0	0	0	0	0	0	80	0	0
X:17526788|17532445	ENSSSCG00000023334,	0	0	0	0	32	0	0	0	0
15:66048762|66083752	ENSSSCG00000015859,	0	0	0	0	0	0	0	29	21
13:25113283|25117338	ENSSSCG00000011252,	16	0	0	0	0	0	0	0	0
7:116973006|117008421	n/a	0	42	0	0	0	0	0	0	0
13:98162592|98191973	ENSSSCG00000027459,	42	0	0	0	0	69	0	66	0
GL896199.1:22736|35398	ENSSSCG00000029275,	0	0	30	0	0	0	0	0	0
8:71458415|71465871	ENSSSCG00000025514,	0	0	0	0	24	0	0	0	0
3:118296725|118314060	n/a	0	0	0	0	0	0	0	29	0
15:150359980|150367390	ENSSSCG00000016317,	0	0	0	0	0	0	0	0	14
1:265189347|265197520	ENSSSCG00000005344,	16	0	0	0	0	69	58	14	0
14:21564778|21603902	ENSSSCG00000009714,	33	56	30	0	48	0	0	0	21
13:35931823|35932690	n/a	0	0	0	54	0	0	0	0	0
8:130470702|130475821	n/a	0	0	0	0	16	0	0	0	0
10:49667206|49673847	ENSSSCG00000011041,	0	0	72	0	0	0	0	0	0
17:9339772|9343055	n/a	50	0	90	192	56	157	94	58	171
8:20670183|20681770	ENSSSCG00000008761,	0	14	0	0	0	0	80	0	0
15:28820398|28823242	ENSSSCG00000030354,	0	0	0	0	0	0	0	14	0
1:280666236|280700379	ENSSSCG00000005444,	0	0	0	0	0	0	0	0	57
2:128499157|128524824	ENSSSCG00000027857,	0	0	24	0	0	0	0	0	0
2:140344565|140355494	ENSSSCG00000014280,	0	0	0	0	0	0	0	22	0
9:118423385|118433337	ENSSSCG00000015443,	42	35	60	0	104	0	0	0	14
1:165572669|165588163	ENSSSCG00000004869,	42	0	48	0	0	0	0	0	0
4:115109672|115115536	ENSSSCG00000006746,	0	0	0	0	16	0	0	0	0
1:14083797|14085261	ENSSSCG00000004070,	0	35	0	0	0	0	0	0	0
13:108357995|108371507	n/a	0	0	0	0	0	0	43	0	0
8:18866895|18876241	ENSSSCG00000008756,	0	0	0	73	0	0	0	0	0
12:44000991|44034345	ENSSSCG00000017728,	0	0	0	0	0	26	0	0	0
7:124992134|124994717	ENSSSCG00000002505,	0	0	0	0	0	0	0	0	21
1:305559423|305569960	ENSSSCG00000005719,	0	70	0	0	0	0	0	0	0
9:72746390|72752418	ENSSSCG00000020783,	0	0	0	0	0	34	0	0	28
13:59859476|59864444	ENSSSCG00000011518,	0	0	0	0	0	0	29	0	0
GL893655.1:31693|49003	ENSSSCG00000029119,	0	0	30	0	0	0	0	0	0
7:122953878|123023072	n/a	0	0	0	0	0	0	0	51	50
6:12077068|12095147	n/a	0	0	0	119	40	0	0	58	0
7:128960763|128960887	ENSSSCG00000002525,	0	0	30	0	0	0	0	0	0
5:86794414|86799615	ENSSSCG00000000870,	0	0	0	0	24	0	0	0	42
6:103633657|103635941	n/a	0	0	0	27	0	0	0	0	0
2:69973111|69999081	ENSSSCG00000013630,	0	0	0	0	0	0	0	0	14
13:33961610|34020867	n/a	0	0	0	0	0	0	0	0	21
8:57807091|57808175	ENSSSCG00000008900,	0	0	0	0	0	34	0	0	0
1:293488318|293497055	ENSSSCG00000005514,	0	63	0	0	0	0	0	0	0
1:268073269|268074734	ENSSSCG00000005373,	0	0	0	0	24	0	0	0	0
13:18323062|18347086	n/a	0	0	0	0	0	0	175	198	236
10:29340480|29344613	ENSSSCG00000010928,	0	0	54	0	0	0	0	0	0
10:54218092|54223208	ENSSSCG00000011064,	0	0	0	0	0	0	0	14	0
4:128528048|128530655	n/a	42	0	0	0	0	0	0	0	0
6:153309526|153358353	ENSSSCG00000003917,	0	35	0	0	0	26	21	66	14
4:137358677|137410340	n/a	0	0	0	0	0	0	21	0	0
1:50514830|50516588	ENSSSCG00000025941,	33	0	42	0	24	0	21	0	0
1:76138930|76205880	n/a	0	0	0	0	0	0	43	0	0
1:124967959|124974989	ENSSSCG00000004589,	0	0	0	45	0	0	0	0	0
12:44782366|44793275	ENSSSCG00000017744,	0	0	0	0	0	0	0	0	21
3:39621256|39645147	ENSSSCG00000007951,	0	0	0	0	0	0	14	0	0
8:58284307|58297363	ENSSSCG00000022283,	0	35	0	0	0	0	0	0	0
7:24642345|24704878	n/a	0	0	0	0	452	200	0	0	0
11:71329035|71747814	n/a	0	0	0	0	0	0	0	0	35
1:12075808|12234659	n/a	0	0	0	0	0	0	0	0	121
15:130378768|130387927	ENSSSCG00000016174,	0	0	0	0	64	0	0	0	0
14:30933428|30938306	ENSSSCG00000009765,	0	14	0	0	0	0	0	0	0
14:42111193|42128438	ENSSSCG00000009887,	0	0	0	0	0	0	14	0	0
8:24517237|24546036	n/a	0	0	0	0	0	0	0	0	28
13:102287901|102325266	ENSSSCG00000024205,	25	0	0	0	0	0	0	0	0
12:25201452|25202399	ENSSSCG00000023128,	59	0	0	0	0	0	43	0	42
17:53883431|53897046	ENSSSCG00000007438,	0	0	0	0	24	0	0	0	0
4:35980125|36062940	n/a	0	0	0	45	0	0	0	0	0
GL896286.1:26895|27932	ENSSSCG00000029726,	42	0	0	0	0	0	0	0	0
4:79089337|79096209	ENSSSCG00000006231,	0	0	0	0	40	0	0	0	0
12:50456560|50497570	ENSSSCG00000017836,	0	0	0	0	0	0	14	0	0
15:85065639|85074988	ENSSSCG00000015934,	67	42	60	192	80	0	124	132	128
3:59452628|59453345	ENSSSCG00000008201,	0	0	0	0	0	0	0	0	14
1:298143662|298397604	ENSSSCG00000026555,	0	0	0	0	0	69	0	0	0
4:31452929|31463369	ENSSSCG00000006032,	252	126	295	137	250	348	168	308	143
1:170529011|170619586	n/a	0	0	0	0	0	0	0	0	14
10:56025405|56025867	n/a	0	0	0	0	0	0	0	0	14
4:112818113|112827827	ENSSSCG00000006727,	0	0	0	0	56	0	0	0	0
15:85213358|85214266	ENSSSCG00000015938,	0	14	0	0	0	0	0	0	0
15:133812529|133815690	ENSSSCG00000016201,	0	0	0	0	0	0	36	0	0
6:45079594|45091211	ENSSSCG00000030049,	0	0	0	0	0	0	0	14	0
X:38213357|38434958	n/a	0	0	0	0	0	0	0	0	21
1:308882036|308882298	ENSSSCG00000005753,	0	21	0	0	0	0	0	0	0
2:154312784|154314599	ENSSSCG00000014416,	0	0	0	0	0	0	21	0	0
10:19736916|19737342	ENSSSCG00000010876,	109	35	60	0	0	0	0	0	0
2:42089530|42097921	ENSSSCG00000021593,	0	0	0	0	0	34	0	0	0
1:202614698|202619041	ENSSSCG00000005038,	0	28	0	0	0	0	0	0	42
2:59752658|59881520	n/a	33	0	0	0	0	0	0	0	0
6:41347054|41350773	ENSSSCG00000029170,	0	0	0	64	0	52	0	44	0
2:78479725|78532281	n/a	0	0	0	0	0	0	0	0	64
9:25632658|25701066	n/a	0	0	42	0	145	0	0	0	178
1:9397801|9398731	ENSSSCG00000004048,	0	21	0	0	0	0	0	0	0
GL896192.1:22918|26125	ENSSSCG00000028008,	0	0	0	0	0	0	29	0	0
13:33957923|33961723	n/a	0	0	18	0	0	0	0	0	0
1:134555419|134559204	ENSSSCG00000004635,	0	0	0	0	0	0	0	22	0
3:49730735|49731515	ENSSSCG00000008136,	0	0	12	0	0	0	0	0	0
6:139883957|140000113	n/a	0	0	0	0	0	0	73	80	0
9:74145141|74195915	n/a	0	0	0	0	40	0	0	0	0
7:99322041|99403373	n/a	0	0	0	0	0	0	14	0	0
GL894351.1:8060|17652	ENSSSCG00000028866,	0	0	0	0	0	0	0	80	0
1:207011341|207029712	n/a	0	0	0	0	40	0	0	0	0
8:33316588|33354941	ENSSSCG00000022168,	0	0	0	0	0	0	58	0	0
13:35647658|35655895	ENSSSCG00000011394,	0	14	42	0	48	0	21	29	0
4:110254845|110333830	n/a	0	21	48	0	0	0	0	0	0
4:37097959|37099189	ENSSSCG00000023873,	0	0	0	0	0	0	0	51	0
2:121372041|121406493	n/a	0	0	0	0	32	17	0	0	0
7:100613625|100615876	ENSSSCG00000002328,	0	0	0	36	0	0	0	0	0
7:116402658|116407088	ENSSSCG00000027865,	0	35	0	0	0	0	0	0	0
9:128129181|128191259	ENSSSCG00000015499,	0	0	0	0	0	0	0	58	0
3:104192112|104209684	ENSSSCG00000008467,	0	0	0	27	0	0	0	0	0
3:114326822|114352969	ENSSSCG00000008515,	50	77	0	0	48	69	36	0	21
9:71462418|71463438	ENSSSCG00000015283,	0	0	0	0	32	0	0	0	0
9:13656502|13665222	ENSSSCG00000014884,	0	0	30	0	0	0	0	0	0
8:86174179|86175096	ENSSSCG00000009030,	0	0	0	0	0	0	0	0	21
4:55333062|55335142	ENSSSCG00000006137,	0	0	12	0	56	0	0	0	0
17:33077647|33112840	ENSSSCG00000007109,	25	21	0	0	0	0	0	0	0
10:71290208|71294951	ENSSSCG00000011137,	118	63	96	0	56	0	0	44	0
5:73509480|73520522	ENSSSCG00000000779,	0	0	0	0	0	34	0	0	0
17:55230543|55247885	ENSSSCG00000007454,	0	0	0	0	0	0	0	14	0
15:86637917|86671532	ENSSSCG00000015944,	438	584	428	91	145	183	328	249	278
2:133294592|133295009	ENSSSCG00000014242,	0	0	24	0	0	0	0	0	0
15:19259257|19269467	ENSSSCG00000015695,	0	0	0	0	0	0	0	0	28
11:26258633|26259466	ENSSSCG00000009435,	0	0	0	0	24	0	0	0	0
2:78551140|78555473	n/a	0	0	0	0	96	43	226	301	0
8:112720112|112725240	ENSSSCG00000009113,	16	0	0	91	0	26	0	29	0
1:205472022|205481309	ENSSSCG00000005060,	0	0	0	0	0	26	0	0	0
16:69002749|69003071	ENSSSCG00000017039,	0	119	0	0	0	0	0	0	0
1:127997793|128030115	ENSSSCG00000004602,	0	0	0	0	0	0	0	0	42
GL894022.1:9043|30826	ENSSSCG00000029153,	0	0	42	0	0	0	0	0	0
9:137075851|137095457	ENSSSCG00000015558,	0	0	0	0	0	0	0	51	0
5:31795585|31806332	ENSSSCG00000029815,	0	0	0	0	0	0	0	0	57
9:78881650|78909023	n/a	0	0	0	64	0	0	0	0	0
15:86639052|86671532	ENSSSCG00000015944,	134	140	66	128	80	0	58	66	42
9:55397538|55397867	ENSSSCG00000022961,	0	0	0	0	0	0	0	0	14
1:110532620|110538400	ENSSSCG00000004524,	0	0	0	0	0	0	0	0	14
6:11921833|11929069	ENSSSCG00000002706,	0	0	0	0	16	0	0	0	0
9:2455541|2612054	n/a	143	274	446	549	1179	1177	635	639	879
6:127504267|127505127	ENSSSCG00000003775,	42	0	0	0	0	0	0	0	0
3:74760760|74764088	ENSSSCG00000022708,	0	0	0	0	0	0	0	14	0
3:74730617|74738677	n/a	0	0	0	0	0	26	0	0	0
5:63003159|63003603	n/a	0	0	0	0	40	0	0	0	0
3:103781514|103798961	ENSSSCG00000008464,	25	0	0	0	0	0	0	0	0
GL896372.1:6239|16337	ENSSSCG00000026372,	0	0	0	0	0	26	14	0	0
14:112952202|112960016	ENSSSCG00000010465,	0	0	0	0	0	0	0	29	0
13:25498737|25501805	n/a	0	0	42	0	0	0	36	0	0
4:53450096|53468858	ENSSSCG00000006132,	0	0	0	0	0	0	0	0	42
10:17067380|17073695	ENSSSCG00000010862,	0	14	0	0	0	0	0	0	0
16:22463630|22468631	ENSSSCG00000016834,	0	0	0	64	0	0	0	0	0
1:153213389|153226225	n/a	0	0	0	0	24	0	0	0	0
14:146739636|146748848	ENSSSCG00000010742,	0	0	0	0	0	26	0	51	28
14:142838572|142857217	ENSSSCG00000010699,	0	0	0	0	40	0	0	14	0
13:44026155|44034867	n/a	0	0	0	100	0	34	0	0	0
10:27281192|27287711	ENSSSCG00000024975,	0	0	0	0	0	0	29	0	0
13:144391256|144392386	ENSSSCG00000026753,	42	105	0	0	0	0	0	0	0
1:25529966|25540318	ENSSSCG00000004140,	0	0	0	0	0	0	14	0	0
13:212995887|212997351	ENSSSCG00000028428,	0	28	0	0	0	0	0	0	14
13:55577821|55583598	ENSSSCG00000011506,	0	0	18	0	0	0	0	0	0
11:56099855|56132130	ENSSSCG00000009479,	16	0	0	0	0	0	0	0	0
8:108906979|108907876	ENSSSCG00000009090,	0	21	0	0	0	0	0	0	0
10:31910594|31911739	ENSSSCG00000010948,	0	0	0	45	96	104	0	0	0
14:31452266|31457513	ENSSSCG00000009781,	0	0	0	45	0	0	0	0	0
11:53778989|53783624	n/a	42	0	0	0	0	0	0	0	0
18:42470369|42487950	ENSSSCG00000016662,	0	0	0	0	0	0	0	36	0
3:135328996|135332107	ENSSSCG00000008642,	0	0	36	0	0	0	0	0	0
6:133753903|133792642	ENSSSCG00000003795,	0	0	0	0	0	17	0	0	0
13:24109347|24127002	ENSSSCG00000011243,	33	0	0	0	0	0	0	0	0
9:40785009|40795185	ENSSSCG00000025606,	16	0	0	0	0	0	0	0	0
1:35488669|35489992	ENSSSCG00000004196,	0	0	0	73	0	0	0	0	0
11:53888439|53891329	ENSSSCG00000009473,	0	0	0	0	0	0	0	44	42
5:110463398|110469054	ENSSSCG00000000970,	0	14	0	0	0	0	0	0	0
10:73581212|73713062	n/a	0	0	0	0	72	69	0	0	0
2:17721874|17771066	n/a	0	112	0	274	363	444	628	528	1044
5:82636248|82758232	n/a	25	0	0	0	0	0	0	0	0
10:21948253|21969195	ENSSSCG00000010886,	0	0	0	0	0	0	0	0	28
16:23596532|23598577	ENSSSCG00000016843,	0	0	0	0	0	0	58	0	14
15:85087751|85091324	ENSSSCG00000015934,	0	0	0	0	0	0	14	58	0
X:131493485|131553229	n/a	0	0	0	0	0	0	0	66	28
6:82227996|82348935	n/a	185	197	229	210	137	200	21	168	92
14:116016010|116033471	n/a	0	0	0	0	0	0	0	14	0
3:98698220|98700602	ENSSSCG00000029485,	0	77	120	64	72	0	87	80	128
4:45693226|45707294	ENSSSCG00000006101,	0	0	0	0	0	0	0	0	14
4:55349876|55364656	ENSSSCG00000006137,	0	0	0	0	0	0	0	0	21
6:89176073|89203809	ENSSSCG00000003670,	0	28	0	0	0	0	0	0	0
10:54046151|54053071	ENSSSCG00000011066,	0	0	0	0	40	0	0	0	0
12:45421101|45433380	ENSSSCG00000017748,	0	0	0	45	0	0	0	0	35
4:110229103|110333830	n/a	0	0	0	0	32	0	0	0	0
9:25390231|25400815	ENSSSCG00000014927,	0	0	0	0	0	0	43	0	0
GL893422.1:5999|10483	ENSSSCG00000026120,	0	0	0	0	0	0	0	0	21
14:92407605|92425347	ENSSSCG00000010351,	0	0	0	0	0	0	36	44	14
16:27289385|27290922	n/a	16	0	0	0	0	0	0	0	0
8:29309659|29310723	ENSSSCG00000008768,	0	0	0	0	24	0	0	0	0
1:270471815|270476354	ENSSSCG00000005389,	59	70	120	311	56	113	36	213	85
1:59726631|59733226	ENSSSCG00000004289,	0	0	0	0	0	0	29	0	0
13:207198692|207201524	n/a	0	0	0	0	0	0	14	0	0
5:3524350|3638368	n/a	126	49	132	0	88	0	87	0	0
3:76306490|76364908	ENSSSCG00000008337,	0	0	0	64	0	0	0	0	0
1:108448292|108449692	ENSSSCG00000029642,	0	0	48	0	16	0	0	0	0
14:136683518|136748686	ENSSSCG00000010654,	0	0	0	0	0	0	0	44	0
3:84429022|84430797	ENSSSCG00000008382,	0	0	0	0	0	26	0	0	0
6:96757697|96764034	ENSSSCG00000003694,	33	0	0	0	0	0	0	22	0
17:16445307|16446305	ENSSSCG00000007052,	0	0	0	0	32	0	0	0	0
10:76245922|76251085	ENSSSCG00000011166,	0	0	0	0	0	34	0	0	0
3:24141255|24148233	ENSSSCG00000030373,	0	0	0	0	0	0	0	36	0
10:53146967|53185485	ENSSSCG00000011070,	0	14	0	0	0	0	0	0	0
GL893953.2:79067|81938	ENSSSCG00000021118,	67	28	0	100	0	0	0	0	0
17:39442884|39454524	ENSSSCG00000007203,	50	0	0	0	0	0	0	0	14
GL896223.1:4988|10155	ENSSSCG00000026475,	0	0	0	0	0	0	0	0	21
10:76283712|76306111	ENSSSCG00000011166,	0	0	0	0	0	0	29	0	35
X:7258915|7271328	ENSSSCG00000012108,	0	0	0	109	40	52	65	0	42
6:156015135|156015587	ENSSSCG00000028445,	0	0	0	0	0	26	0	0	0
4:31459280|31463369	ENSSSCG00000006032,	0	0	24	0	0	0	0	0	0
1:244832039|244849964	ENSSSCG00000005227,	0	0	36	0	0	0	0	0	0
14:948863|949498	ENSSSCG00000009583,	25	35	36	0	129	52	0	0	0
2:52020626|52022826	ENSSSCG00000013405,	0	0	0	0	0	0	0	29	0
18:18610834|18620583	ENSSSCG00000016549,	0	0	0	0	0	0	0	0	50
10:34738893|34748912	ENSSSCG00000010960,	16	0	0	0	0	0	0	0	0
14:145330719|145334778	ENSSSCG00000010734,	0	0	0	0	0	0	0	22	0
7:62884149|62914166	n/a	0	0	0	0	64	0	0	0	0
5:97690561|97690934	ENSSSCG00000027898,	0	0	0	0	0	0	51	0	0
14:16172107|16187559	ENSSSCG00000026044,	0	0	0	0	16	0	0	0	0
10:31246385|31249752	n/a	0	0	0	0	0	0	21	22	0
GL895144.1:30374|33880	ENSSSCG00000028002,	0	0	0	0	0	26	0	0	0
10:51864849|51865715	n/a	0	0	0	0	0	0	0	14	0
9:127751961|127756666	ENSSSCG00000015492,	0	0	24	0	0	0	0	0	0
7:128873317|128881993	ENSSSCG00000002523,	0	0	18	0	0	0	0	0	78
18:11436747|11441477	n/a	0	0	0	0	0	17	0	0	0
13:212995887|213013171	ENSSSCG00000028428,	472	535	380	613	290	165	168	367	386
1:288511395|288691397	n/a	0	0	0	0	0	0	94	0	85
1:61009633|61011614	ENSSSCG00000004294,	0	0	24	0	0	0	0	0	35
15:120872321|120875195	ENSSSCG00000016125,	67	105	96	18	0	0	0	0	0
17:33108518|33112840	ENSSSCG00000007109,	25	0	0	0	0	0	0	0	0
9:138716542|138721428	ENSSSCG00000015568,	0	0	0	119	0	69	14	66	21
GL893654.2:8369|38214	n/a	0	35	0	0	0	0	0	0	0
6:31447413|31449106	ENSSSCG00000002841,	0	0	0	0	0	0	0	0	42
15:84727057|84779068	n/a	0	14	0	0	0	0	0	0	0
17:32044798|32050402	n/a	33	0	0	0	0	0	0	0	0
15:120976533|120985525	ENSSSCG00000016127,	0	0	0	0	0	0	29	0	0
15:86579482|86591658	ENSSSCG00000015944,	0	21	0	0	0	0	0	0	0
6:40850302|40856240	ENSSSCG00000002923,	25	0	0	0	0	0	0	0	0
10:47148477|47151494	ENSSSCG00000011026,	0	14	0	0	0	61	0	44	0
13:131203137|131237882	ENSSSCG00000011779,	0	0	0	0	0	0	0	22	0
1:183773091|183835431	ENSSSCG00000004958,	0	28	0	0	0	43	29	0	0
X:47899529|47900084	ENSSSCG00000021106,	0	0	0	0	40	0	0	0	0
2:148139473|148163399	ENSSSCG00000014364,	0	21	0	0	24	0	0	0	0
18:16346291|16348093	n/a	0	0	0	0	0	0	0	14	0
9:40797941|40804462	ENSSSCG00000025606,	16	0	30	0	0	0	0	0	0
15:157407747|157411528	ENSSSCG00000016399,	0	14	0	0	0	0	0	0	0
5:110438658|110445612	n/a	0	0	0	0	0	0	0	0	14
14:31279612|31288547	ENSSSCG00000009776,	0	0	0	0	0	0	0	0	21
1:120220840|120226027	ENSSSCG00000004570,	0	0	0	0	0	0	0	0	14
14:131878361|131882008	ENSSSCG00000010625,	42	0	0	0	0	0	0	0	0
6:25681028|25681908	ENSSSCG00000002768,	0	0	0	0	0	0	0	0	50
1:153224255|153244397	n/a	0	0	0	0	80	0	0	36	0
18:1457168|1463300	ENSSSCG00000016408,	649	246	706	567	500	453	635	587	429
13:192284884|192301457	ENSSSCG00000012012,	0	0	0	0	16	0	0	0	0
1:311343239|311347236	n/a	0	0	0	0	0	0	0	0	42
1:216002729|216005355	ENSSSCG00000005110,	0	0	0	0	0	0	0	29	0
1:229173474|229296319	ENSSSCG00000005178,	0	0	0	0	0	0	0	14	0
2:90152679|90166516	ENSSSCG00000014114,	59	0	0	0	0	17	0	0	0
5:46852186|46856993	ENSSSCG00000000534,	0	0	12	0	0	0	0	0	0
6:78435273|78442200	ENSSSCG00000027894,	0	0	0	73	0	0	0	0	0
4:110254845|110425808	n/a	0	0	12	0	0	0	0	0	0
4:38935694|38937913	ENSSSCG00000006062,	0	0	30	0	0	0	0	0	0
9:79218044|79224350	ENSSSCG00000015317,	25	0	0	0	0	0	0	29	0
16:47777338|47800473	n/a	0	0	0	36	0	0	0	0	0
2:19750076|19758365	ENSSSCG00000013281,	0	0	0	0	24	0	0	14	0
6:99060571|99084372	n/a	0	0	18	0	0	0	0	0	0
6:113003755|113122204	ENSSSCG00000027935,	0	0	0	0	0	0	0	0	14
3:117257014|117270385	ENSSSCG00000008540,	16	0	0	18	0	0	0	0	0
10:25096523|25147298	ENSSSCG00000010900,	0	0	0	0	0	0	21	0	0
1:145416172|145417869	ENSSSCG00000004753,	0	0	0	0	0	0	0	22	14
3:38946806|38969136	ENSSSCG00000022874,	0	0	0	0	0	52	0	0	0
13:33203532|33210330	ENSSSCG00000011332,	0	0	0	0	0	61	0	0	0
JH118940.1:93599|98829	ENSSSCG00000007895,	0	0	0	0	32	0	0	0	0
10:48125462|48157052	n/a	0	0	0	0	0	0	0	73	50
14:78015574|78026373	ENSSSCG00000010246,	0	0	0	0	0	0	0	51	0
17:43051169|43053075	ENSSSCG00000007280,	67	105	102	0	32	0	0	0	35
JH118974.1:153286|153763	ENSSSCG00000022832,	0	21	0	0	0	0	0	0	0
12:50456560|50481892	ENSSSCG00000017836,	0	0	0	91	0	34	73	51	193
5:85809679|85814118	n/a	0	0	0	0	0	0	43	0	0
13:155592365|155664955	ENSSSCG00000011915,	59	0	0	0	0	0	0	0	0
7:58498963|58499175	ENSSSCG00000001817,	0	0	0	0	0	0	0	14	0
2:148156100|148163399	ENSSSCG00000014364,	0	0	0	0	0	34	0	0	0
8:122227452|122235259	ENSSSCG00000009150,	0	28	0	0	0	0	0	0	0
1:146145952|146349642	n/a	421	323	380	467	1017	1334	372	433	586
1:110525008|110538400	ENSSSCG00000004524,	0	0	78	0	0	0	29	36	28
6:134374868|134545250	n/a	109	49	30	137	56	0	0	0	64
4:61688167|61946991	n/a	84	28	0	100	428	462	431	477	314
17:57572248|57575864	n/a	0	0	18	0	0	0	0	0	0
2:75543059|75543611	ENSSSCG00000013491,	0	0	0	0	0	0	0	14	0
14:143702821|143706167	ENSSSCG00000010706,	0	56	0	0	0	0	0	0	0
13:34916547|34926774	ENSSSCG00000011373,	33	70	0	0	0	43	87	132	100
4:101564318|101730736	ENSSSCG00000006461,	42	0	0	0	0	0	0	0	0
14:31377807|31384322	ENSSSCG00000009779,	33	0	151	119	24	0	116	51	92
7:62884149|62958072	n/a	16	0	0	0	0	0	0	0	0
10:50698422|50742685	ENSSSCG00000011045,	0	0	0	27	0	0	14	0	0
17:55870974|55871972	ENSSSCG00000007458,	0	0	18	0	0	0	0	0	0
16:37498946|37514704	ENSSSCG00000016916,	0	14	0	0	0	0	0	0	0
13:131006932|131025616	n/a	0	0	0	0	0	78	0	0	0
3:11645688|11662418	ENSSSCG00000007723,	0	0	30	0	0	0	0	0	0
14:78492481|78500338	ENSSSCG00000010253,	0	0	0	0	40	0	0	0	0
8:124800369|124944168	ENSSSCG00000022365,	0	14	0	0	56	0	0	14	0
15:122873048|122877209	ENSSSCG00000023264,	0	0	0	0	0	0	87	0	0
15:97530599|97583188	n/a	0	0	54	0	0	0	14	0	50
9:146244656|146252355	ENSSSCG00000015612,	0	0	0	0	0	61	0	0	0
1:311287304|311347236	n/a	0	0	0	751	726	741	1687	2306	2095
8:134420028|134477954	ENSSSCG00000009192,	16	0	0	0	0	0	0	0	0
6:18405869|18406141	ENSSSCG00000002799,	0	0	0	0	0	0	0	22	0
2:89765824|89792748	n/a	33	0	0	0	0	0	0	0	0
4:37095316|37098132	ENSSSCG00000023873,	42	0	0	0	0	0	0	0	0
9:138832114|138847474	ENSSSCG00000015569,	42	0	0	0	0	0	0	0	0
4:45007707|45015985	ENSSSCG00000023609,	33	0	0	0	0	0	0	0	0
7:65518258|65521258	ENSSSCG00000001929,	0	0	0	0	48	0	0	0	0
1:146253719|146463424	n/a	151	112	157	27	209	87	0	132	207
GL896223.1:1634|2452	ENSSSCG00000026475,	0	56	0	0	0	0	0	0	0
14:24782374|24784457	ENSSSCG00000028018,	0	0	0	0	0	0	0	22	0
14:120762011|120779168	ENSSSCG00000010548,	25	0	0	0	0	0	0	0	0
X:70832504|70835105	ENSSSCG00000012435,	0	0	24	0	0	0	0	0	0
11:7809616|7822810	ENSSSCG00000009335,	0	0	0	0	0	0	0	14	0
2:132457255|132470918	ENSSSCG00000014240,	0	0	30	0	0	0	0	0	0
7:33100021|33116145	ENSSSCG00000029539,	16	0	0	0	0	0	0	0	0
5:47663197|47675595	ENSSSCG00000000536,	0	0	18	0	0	78	0	22	0
13:143902275|143903196	ENSSSCG00000011853,	0	0	0	0	0	0	0	14	0
13:34707985|34717707	ENSSSCG00000011363,	0	0	18	0	0	0	0	0	0
16:51705809|51708056	ENSSSCG00000016970,	0	0	0	0	0	0	0	0	28
8:71458415|71475073	ENSSSCG00000025514,	0	0	0	0	16	0	0	0	0
18:55667989|55668299	ENSSSCG00000016747,	0	0	0	0	40	0	0	0	0
JH118612.1:122418|122975	ENSSSCG00000024800,	16	0	60	0	56	0	0	29	35
3:61257116|61261029	ENSSSCG00000021746,	0	0	36	0	0	0	0	0	0
1:176806314|176815836	ENSSSCG00000004901,	0	0	0	0	0	0	0	73	0
8:57811932|57816363	ENSSSCG00000008900,	16	0	0	0	0	0	0	0	0
2:140760854|140772947	ENSSSCG00000014291,	0	0	0	27	24	0	0	0	0
1:211258833|211261644	ENSSSCG00000005092,	16	0	0	0	0	0	0	0	0
1:283810273|283841933	n/a	0	35	0	82	104	52	0	0	0
13:80690197|80693885	ENSSSCG00000023929,	0	14	0	0	0	0	0	0	0
16:51698443|51708056	ENSSSCG00000016970,	0	0	0	0	0	43	0	0	0
18:15786089|15789262	n/a	16	0	0	0	0	0	0	0	0
14:131863897|131871439	ENSSSCG00000010625,	0	0	0	0	0	0	14	0	0
7:91959137|92004806	n/a	0	0	0	0	0	0	0	14	0
15:84739690|84740871	n/a	227	133	181	0	0	78	0	66	42
12:23727465|23732256	ENSSSCG00000017513,	0	0	0	0	0	0	14	0	0
10:50892576|50947448	ENSSSCG00000011046,	0	0	0	0	0	34	0	0	0
1:282740235|282765407	n/a	0	0	0	0	0	17	0	0	0
1:180736416|180737438	ENSSSCG00000004927,	0	0	0	0	0	34	0	0	0
6:26465042|26466884	ENSSSCG00000025417,	0	0	0	0	0	0	51	44	14
13:103634058|103635426	n/a	0	0	0	0	32	0	0	0	0
1:181349907|181353955	ENSSSCG00000004938,	0	0	36	0	0	0	0	0	0
9:98323811|98355445	n/a	0	0	0	45	0	0	0	0	0
1:148254443|148256175	ENSSSCG00000004791,	33	0	0	0	0	0	0	0	0
14:122297273|122310772	ENSSSCG00000010563,	0	0	0	0	16	0	0	0	0
6:77344573|77418217	n/a	2749	1838	2657	549	856	907	694	741	872
7:43539243|43540377	ENSSSCG00000001656,	0	0	0	0	0	0	0	14	0
15:133589366|133595116	ENSSSCG00000016194,	0	0	0	0	0	0	0	51	0
1:202490137|202523454	ENSSSCG00000005037,	59	98	36	0	0	0	0	0	0
15:120884639|120894217	ENSSSCG00000016125,	0	0	12	0	0	0	0	0	0
18:59685146|59688893	ENSSSCG00000016769,	50	0	0	0	0	0	0	0	0
1:154649289|154667163	ENSSSCG00000028771,	0	0	0	0	0	0	0	0	35
12:36542951|36549647	ENSSSCG00000023727,	0	0	54	0	0	0	0	0	0
9:150229063|150377795	n/a	33	0	60	27	129	226	0	0	64
10:52788849|52803015	ENSSSCG00000011056,	0	0	0	0	0	17	0	0	0
13:50680151|50683600	ENSSSCG00000011496,	0	0	0	0	0	0	0	0	35
10:71303539|71307626	ENSSSCG00000011137,	0	77	0	0	0	0	0	14	0
18:2767700|2773593	ENSSSCG00000016417,	0	0	42	0	56	0	29	0	21
15:52179536|52189330	ENSSSCG00000015782,	0	0	0	0	0	26	0	0	0
13:155848724|155861447	ENSSSCG00000011918,	0	0	0	0	0	0	14	0	0
15:73017446|73025662	ENSSSCG00000015879,	0	0	0	0	0	17	0	0	0
4:106856188|106857467	ENSSSCG00000006621,	0	0	0	36	0	0	0	0	28
GL896343.1:11885|12848	ENSSSCG00000023857,	0	0	0	0	0	0	0	0	28
1:118752646|118761148	ENSSSCG00000004558,	0	0	0	0	0	52	0	0	0
9:137663828|137742223	n/a	0	0	0	0	0	52	0	0	0
3:41493305|41523026	n/a	0	0	0	0	0	0	0	22	0
15:51380836|51387145	ENSSSCG00000021731,	0	28	0	0	0	0	0	0	0
9:70877652|70891949	ENSSSCG00000028035,	0	0	0	54	0	0	0	0	0
14:141164858|141178363	ENSSSCG00000010687,	0	0	0	0	0	34	0	0	0
4:129426261|129492850	ENSSSCG00000006864,	143	225	199	0	282	418	233	367	178
14:111708317|111719345	n/a	0	0	0	0	0	0	21	22	0
2:146476770|146582372	ENSSSCG00000014339,	0	0	0	0	0	0	0	36	0
14:21472380|21497303	ENSSSCG00000009714,	0	0	0	0	0	0	0	0	71
13:15532621|15549655	ENSSSCG00000011218,	0	0	0	0	56	0	0	73	0
2:81251743|81304602	n/a	59	35	120	109	80	113	14	102	35
14:21488596|21504188	ENSSSCG00000009714,	0	0	24	0	0	0	0	0	0
7:63633654|63639120	ENSSSCG00000022812,	0	0	0	0	0	0	0	29	0
1:25357026|25360852	ENSSSCG00000004139,	0	35	42	0	0	0	0	0	0
13:117684687|117820011	n/a	0	0	0	45	0	34	87	44	42
15:36536596|36560784	n/a	0	0	0	0	0	0	0	0	78
4:17136114|17230779	n/a	33	0	0	0	0	0	0	0	0
15:124662048|124720160	ENSSSCG00000022830,	0	0	0	0	0	0	0	0	28
6:32344546|32383981	ENSSSCG00000002844,	0	0	0	0	0	0	0	36	0
7:56899158|56919396	ENSSSCG00000001795,	0	0	0	0	0	0	0	29	0
14:64122422|64123920	ENSSSCG00000010180,	0	0	48	0	0	0	0	0	0
1:18877993|18921124	n/a	0	0	12	0	0	0	0	0	0
9:7316506|7323391	ENSSSCG00000014800,	16	56	96	45	24	34	87	44	50
11:485853|513694	ENSSSCG00000026744,	0	0	0	0	0	0	21	0	0
12:35282347|35285813	n/a	0	0	12	0	0	0	0	0	14
6:89109561|89110628	ENSSSCG00000003671,	0	21	0	0	0	0	0	0	0
3:102653727|102663182	ENSSSCG00000008452,	0	0	0	0	0	0	0	14	0
9:49590686|49597463	ENSSSCG00000024027,	0	0	0	73	0	0	0	0	0
10:71350432|71353125	n/a	0	0	0	36	0	0	0	0	0
GL893573.1:7595|12038	ENSSSCG00000028346,	33	0	0	0	0	0	0	0	0
16:46608541|46612699	ENSSSCG00000016942,	0	0	0	0	56	0	0	0	0
14:43901426|43957408	ENSSSCG00000009933,	0	14	0	0	0	0	0	0	0
13:142624887|142629113	ENSSSCG00000011833,	0	70	12	0	0	0	0	0	0
18:36505709|36515630	ENSSSCG00000025602,	25	0	0	109	0	0	0	0	35
3:61494560|61498461	ENSSSCG00000008225,	16	0	0	0	0	0	0	0	0
4:141554653|141705410	ENSSSCG00000022032,	25	0	0	0	0	0	0	0	0
1:227134786|227166326	ENSSSCG00000005170,	0	0	0	0	0	0	21	0	0
3:119833596|119856704	ENSSSCG00000008573,	0	0	0	18	0	0	0	0	21
9:138768104|138774670	ENSSSCG00000021393,	0	0	0	18	56	0	0	0	0
6:145341347|145343315	ENSSSCG00000029633,	0	0	54	109	0	0	0	0	35
1:283798123|283841933	n/a	0	0	0	0	0	0	0	0	42
5:61337118|61346494	ENSSSCG00000027602,	0	0	0	18	0	0	0	0	0
15:138663710|138681538	ENSSSCG00000016223,	0	0	0	0	0	0	29	0	0
7:128933811|128960887	ENSSSCG00000002525,	0	0	0	45	0	52	65	0	0
1:13668197|13697228	ENSSSCG00000004065,	0	0	0	0	24	0	0	0	0
8:82828282|83030613	n/a	0	0	0	0	0	0	87	0	0
15:44690086|44696332	n/a	0	0	0	0	0	0	0	14	0
2:3016339|3039309	ENSSSCG00000012884,	0	0	0	0	0	17	0	0	0
5:38472417|38482048	ENSSSCG00000000511,	0	0	0	0	0	61	0	0	0
13:121696322|121938801	n/a	0	0	0	0	0	0	0	0	35
7:34209152|34209547	ENSSSCG00000001510,	0	0	0	64	0	0	0	0	0
13:144478832|144607544	n/a	33	0	18	0	24	0	0	36	21
6:99220825|99243627	ENSSSCG00000003700,	25	0	0	0	0	26	0	0	0
12:4070865|4071506	ENSSSCG00000017168,	25	0	0	0	0	0	14	0	21
6:98763605|98764043	ENSSSCG00000021893,	67	0	0	91	121	34	29	66	0
2:61866062|61875892	ENSSSCG00000022227,	0	28	0	0	0	95	0	0	64
5:81375491|81393509	n/a	0	0	0	0	104	0	0	88	57
14:120564864|120566873	ENSSSCG00000010544,	0	0	30	0	0	0	21	0	0
16:23393877|23396120	ENSSSCG00000016842,	25	0	0	0	0	0	0	0	0
4:141562814|141705410	ENSSSCG00000022032,	0	0	0	0	0	0	0	14	0
10:62803459|62805834	ENSSSCG00000011103,	0	0	0	73	0	0	0	29	0
14:11410543|11436519	ENSSSCG00000009657,	0	0	0	27	0	0	0	0	0
9:55420796|55458831	n/a	0	0	0	0	0	0	0	51	0
2:69322500|69337820	ENSSSCG00000013659,	0	0	0	0	0	17	0	0	0
1:300110070|300142568	n/a	16	0	0	0	0	0	0	0	0
1:284642860|284748562	n/a	42	0	0	0	0	0	0	0	0
13:75718184|75726489	ENSSSCG00000011580,	0	0	0	0	24	0	0	0	0
7:91938950|91962447	ENSSSCG00000002266,	0	0	42	0	0	0	0	0	0
12:1735134|1750329	ENSSSCG00000025624,	0	0	0	0	0	17	0	0	0
1:311422004|311661929	n/a	0	0	0	146	209	322	694	587	865
15:115990305|116014762	n/a	0	0	0	0	0	0	0	0	28
1:241875289|241903294	ENSSSCG00000005205,	0	0	0	0	0	34	36	88	71
2:80558990|80569004	ENSSSCG00000014023,	0	56	0	0	0	0	0	0	0
4:39355582|39360221	ENSSSCG00000006065,	0	0	0	0	0	0	14	0	0
GL896388.1:4787|6111	ENSSSCG00000025179,	16	0	0	0	0	0	0	0	0
1:2750752|2770778	ENSSSCG00000004018,	25	0	18	0	0	0	0	0	0
2:46096295|46111970	ENSSSCG00000013384,	0	0	0	0	0	0	21	14	0
16:77431354|77432326	ENSSSCG00000017079,	33	0	0	0	0	0	0	0	0
10:17976426|18149975	ENSSSCG00000010872,	0	0	0	0	0	0	43	29	28
8:76070362|76072541	ENSSSCG00000008980,	16	0	0	0	0	0	0	0	0
7:21583140|21589708	ENSSSCG00000001100,	0	0	0	0	0	0	29	51	0
7:125239034|125289007	n/a	16	0	0	0	0	0	0	0	0
2:45284818|45287987	ENSSSCG00000013382,	0	0	0	0	0	0	0	0	14
15:117364231|117366789	ENSSSCG00000022225,	0	0	66	0	0	0	0	0	0
3:122022811|122030888	ENSSSCG00000008591,	0	0	0	0	0	0	0	0	28
12:50480103|50481892	ENSSSCG00000017836,	0	0	54	0	0	0	0	22	0
3:108108348|108142675	ENSSSCG00000008487,	16	0	0	0	0	0	0	0	0
14:31369013|31372689	ENSSSCG00000009779,	25	0	0	0	0	0	0	0	0
5:12442511|12445019	ENSSSCG00000000160,	0	0	0	27	0	0	0	0	0
GL894808.1:1371|7513	n/a	0	0	0	0	0	0	0	36	0
1:159929664|159936086	ENSSSCG00000004847,	0	0	0	0	0	0	0	0	35
13:99024292|99026795	ENSSSCG00000027598,	0	14	0	0	0	0	0	0	0
10:58766088|58912493	ENSSSCG00000011085,	0	0	12	0	0	0	0	29	0
1:200298028|200299664	ENSSSCG00000005015,	0	0	0	18	0	0	0	0	0
10:37120502|37131391	ENSSSCG00000010987,	33	0	0	0	0	0	0	0	0
9:34787|37845	ENSSSCG00000028886,	0	0	30	0	0	0	0	0	0
1:80241844|80313405	ENSSSCG00000004364,	0	0	0	0	0	0	0	0	28
9:21848969|21852767	ENSSSCG00000025187,	0	0	0	0	0	26	0	0	0
15:51592150|51601362	n/a	0	0	0	0	0	26	0	0	0
4:106997229|107016145	ENSSSCG00000006622,	0	0	0	27	0	0	0	0	0
4:81206146|81225995	ENSSSCG00000006239,	0	0	0	0	0	0	0	0	14
3:10658314|10658786	ENSSSCG00000007713,	0	35	30	0	0	0	0	0	28
9:10497641|10725453	n/a	893	514	1081	0	339	191	241	220	107
5:88358137|88431062	n/a	0	0	0	0	24	0	0	0	0
12:16030982|16063733	ENSSSCG00000017301,	0	0	0	0	0	0	0	22	0
15:18646758|18665742	ENSSSCG00000015692,	0	0	0	0	0	34	0	0	0
12:61898156|61916571	n/a	0	0	24	0	0	0	0	0	0
3:75742883|75756405	ENSSSCG00000008332,	25	42	0	18	0	0	0	0	0
4:20042957|20052708	ENSSSCG00000005998,	0	0	0	0	0	0	0	0	42
11:12807920|12827332	n/a	868	1176	942	1154	1356	1186	1095	822	1130
Y:645613|652618	ENSSSCG00000027046,	0	21	66	0	0	61	0	0	21
2:81132642|81150738	ENSSSCG00000029380,	0	0	24	0	0	0	0	0	0
6:31456596|31463579	ENSSSCG00000002841,	0	0	0	0	0	34	0	0	0
2:97458319|97510537	ENSSSCG00000014146,	0	0	0	36	0	0	0	0	0
6:92070354|92102784	ENSSSCG00000003682,	0	0	0	0	0	0	36	0	0
13:122267966|122268467	n/a	0	0	0	0	0	0	58	0	0
17:43362875|43369268	ENSSSCG00000007284,	0	0	0	0	0	0	0	0	50
12:5278151|5288457	ENSSSCG00000017191,	16	0	0	0	0	0	0	0	0
GL895413.1:26842|43491	ENSSSCG00000021814,	16	0	0	0	0	0	58	22	35
X:138076571|138091251	n/a	0	0	0	64	0	0	0	0	0
13:155644173|155664955	ENSSSCG00000011915,	438	161	308	164	80	87	124	102	114
2:153839210|153858813	ENSSSCG00000014411,	0	0	0	27	0	0	0	0	0
13:77761973|77770223	ENSSSCG00000011602,	0	0	0	0	0	0	29	0	14
3:122048175|122049951	n/a	0	0	0	0	0	0	0	0	21
9:26047339|26054137	ENSSSCG00000014934,	0	0	0	0	0	0	21	0	0
11:5274152|5295233	ENSSSCG00000009319,	0	21	0	0	0	0	0	0	0
13:103784117|103795460	ENSSSCG00000028855,	0	77	0	0	0	0	0	0	0
5:88193297|88220026	ENSSSCG00000026697,	0	0	0	0	0	0	0	22	0
1:293488318|293489817	ENSSSCG00000005514,	0	0	0	0	0	0	36	0	0
6:77346136|77418345	n/a	0	0	0	0	0	17	0	0	0
7:109722597|109825592	n/a	0	0	0	0	16	0	0	0	0
14:94707741|94775658	n/a	16	0	0	0	0	0	0	0	0
4:112812921|112835299	ENSSSCG00000006727,	0	0	0	0	0	0	14	0	0
9:55078290|55102209	ENSSSCG00000015136,	59	35	48	0	0	0	0	0	0
GL892628.1:7171|25809	ENSSSCG00000024373,	0	0	0	0	0	17	36	51	21
6:57075634|57094838	n/a	0	0	0	0	0	26	0	0	0
GL895707.1:5758|7546	ENSSSCG00000023063,	0	0	0	27	0	0	94	66	0
9:71135|75871	n/a	0	0	0	0	0	26	0	0	0
3:135126508|135132677	ENSSSCG00000008640,	0	0	0	0	0	0	0	44	0
2:69340410|69347887	ENSSSCG00000013659,	0	0	0	0	0	0	0	51	0
8:57794720|57800838	ENSSSCG00000008900,	0	0	0	0	0	17	0	0	0
2:70193426|70193812	ENSSSCG00000030900,	0	0	0	0	0	0	0	36	0
1:256994751|257001691	ENSSSCG00000005282,	25	0	0	0	0	0	43	51	0
18:18610834|18645486	ENSSSCG00000016549,	0	0	18	0	0	0	0	0	0
15:104515243|104539355	ENSSSCG00000016036,	0	0	0	36	0	0	14	14	0
4:56667756|56775225	n/a	0	0	36	45	0	0	0	0	0
11:14263348|14299032	ENSSSCG00000009367,	1113	0	640	0	831	575	883	866	865
4:143313443|143314129	ENSSSCG00000006947,	0	0	0	45	0	0	29	14	0
13:159951029|159976282	ENSSSCG00000011940,	0	0	0	73	0	0	0	0	0
7:73042261|73071300	ENSSSCG00000001970,	0	0	0	0	56	34	29	58	0
1:23855641|23871574	ENSSSCG00000004132,	0	0	0	0	0	0	51	0	0
3:114060135|114078537	ENSSSCG00000008513,	0	0	0	0	0	0	43	0	0
14:131878915|131886980	ENSSSCG00000010625,	0	0	0	0	0	0	21	0	0
X:86132408|86217418	ENSSSCG00000012474,	0	0	0	0	24	0	0	0	0
3:101033374|101045089	ENSSSCG00000008445,	75	35	120	128	56	61	65	80	78
8:123711674|123893742	n/a	33	0	0	0	0	0	0	0	0
13:156006479|156014054	ENSSSCG00000024663,	0	0	0	0	0	0	36	22	35
6:37996707|37998798	ENSSSCG00000002860,	0	21	0	0	0	0	0	0	0
6:16298300|16309767	ENSSSCG00000002755,	0	0	0	0	0	0	0	14	35
14:140515705|140520043	ENSSSCG00000010679,	0	0	0	0	0	0	21	0	0
JH118938.1:807|41686	n/a	0	0	0	0	0	0	0	36	0
9:63000517|63011493	ENSSSCG00000015244,	0	0	0	0	0	104	21	58	0
8:76861089|76865787	ENSSSCG00000008986,	0	0	0	0	0	0	0	22	0
16:81590815|81598359	n/a	0	84	24	91	0	0	0	22	42
13:175178461|175306517	n/a	0	0	0	0	0	0	0	36	0
GL894163.1:11497|23659	n/a	0	0	0	0	0	0	14	0	0
18:52318955|52369658	ENSSSCG00000016715,	0	0	0	100	0	52	0	58	0
5:23672122|23675878	n/a	0	42	30	0	72	0	0	29	64
9:40532481|40554238	ENSSSCG00000029198,	0	0	30	0	0	0	0	0	0
4:45319808|45354142	ENSSSCG00000006099,	0	21	0	0	0	0	0	0	0
13:73317888|73318687	ENSSSCG00000011563,	59	0	0	0	0	0	0	0	0
15:22758111|22768247	ENSSSCG00000015710,	0	0	0	0	0	0	29	0	0
7:62884149|62926208	n/a	0	0	0	0	0	0	0	0	35
4:90657864|90723810	n/a	0	0	0	18	0	0	0	0	35
15:93564278|93588108	ENSSSCG00000023133,	0	0	0	0	0	0	21	0	0
7:124952565|124961924	ENSSSCG00000002505,	0	0	12	0	0	0	0	0	0
6:48445911|48446983	ENSSSCG00000024240,	0	0	0	0	0	0	0	22	0
1:119639317|119643524	ENSSSCG00000029654,	126	169	42	100	0	0	73	124	78
JH118963.1:65227|86443	n/a	0	0	36	0	0	0	0	0	0
4:142701348|142792594	ENSSSCG00000006939,	0	0	0	0	0	0	14	0	14
6:79952429|79961509	ENSSSCG00000003588,	16	0	0	0	0	52	0	0	0
GL893413.1:37808|44185	ENSSSCG00000029848,	0	0	126	0	32	0	14	0	28
1:231411149|231633622	n/a	0	0	0	45	137	69	0	0	0
15:137851334|137973255	n/a	0	0	0	0	0	0	0	0	14
1:110071014|110083747	n/a	0	0	0	0	24	0	0	0	0
10:56077005|56092707	ENSSSCG00000011074,	0	0	0	0	0	0	14	0	0
4:102444968|102450907	ENSSSCG00000006487,	0	0	18	0	0	0	0	0	0
9:10202464|10237775	n/a	0	0	42	91	0	34	87	117	0
10:50698422|50717769	ENSSSCG00000011045,	25	0	42	109	0	0	36	0	0
18:5609233|5616766	ENSSSCG00000016430,	0	49	30	0	24	0	0	0	0
10:18525333|18681007	n/a	0	0	0	0	0	0	21	0	0
8:139497435|139505384	ENSSSCG00000022194,	0	0	0	0	0	0	0	14	0
12:976715|977278	ENSSSCG00000028897,	0	0	18	0	0	0	0	0	0
2:154050733|154071313	ENSSSCG00000014409,	0	0	0	0	0	0	0	29	0
8:20670183|20725146	ENSSSCG00000008761,	0	0	0	0	0	0	0	36	0
1:281936873|281953395	n/a	0	0	0	0	0	0	0	66	0
8:33236820|33237635	ENSSSCG00000022168,	0	0	0	0	0	0	0	0	57
3:90361781|90364414	ENSSSCG00000022880,	16	0	0	64	0	0	87	44	0
X:51844159|51852729	ENSSSCG00000012328,	0	28	0	0	0	0	0	0	0
13:36916968|36922307	ENSSSCG00000011417,	0	0	0	0	0	0	0	0	28
12:62450215|62523689	ENSSSCG00000018039,	16	0	0	0	0	0	0	0	71
17:43098460|43110584	ENSSSCG00000007280,	0	0	0	82	0	95	0	0	57
1:28658853|28664480	ENSSSCG00000004146,	0	0	0	36	0	0	0	36	0
13:35779334|35783815	ENSSSCG00000011395,	0	0	18	0	0	0	0	0	0
7:35879122|35959559	ENSSSCG00000001536,	0	0	0	0	0	43	0	117	35
5:71944819|71945876	n/a	42	0	0	0	0	52	0	51	28
13:73328986|73330287	ENSSSCG00000011563,	59	0	0	0	0	0	0	66	0
12:23797987|23800527	ENSSSCG00000017514,	33	0	0	0	24	0	0	0	0
2:146512839|146516158	ENSSSCG00000014339,	0	0	0	0	0	26	0	0	0
3:61762439|61834657	n/a	0	0	0	0	0	0	0	0	78
12:39200635|39209375	ENSSSCG00000017678,	0	0	0	0	0	0	29	0	0
13:210039530|210045037	ENSSSCG00000012055,	16	35	78	0	56	52	168	66	57
2:73893292|73901507	ENSSSCG00000013522,	0	0	48	0	0	0	0	0	0
15:117869607|117878557	ENSSSCG00000016117,	0	0	30	0	0	0	0	0	0
15:117886587|117908868	ENSSSCG00000016117,	0	0	0	0	0	0	0	0	21
13:202560796|202781523	n/a	0	0	0	0	0	0	14	0	0
2:89250661|89591671	n/a	0	0	0	0	0	0	43	0	0
18:27206105|27213224	ENSSSCG00000016616,	16	0	0	0	0	0	0	0	0
3:46253973|46261633	ENSSSCG00000008105,	42	0	60	0	0	0	0	0	0
3:45698129|45716254	ENSSSCG00000008096,	0	0	0	54	0	0	0	0	0
1:153224255|153226225	n/a	0	0	0	622	379	776	284	426	407
12:14552627|14554937	n/a	0	0	0	64	0	0	0	0	0
13:50605034|50611454	ENSSSCG00000011496,	0	0	0	0	0	0	36	0	0
3:109882586|109890422	ENSSSCG00000008499,	0	0	0	45	0	0	0	0	0
6:64558399|64585410	ENSSSCG00000003401,	0	0	0	0	56	0	0	0	0
5:93584635|93595868	ENSSSCG00000030478,	67	112	66	0	0	0	0	22	28
3:114020620|114039242	ENSSSCG00000008513,	0	0	0	0	0	0	0	14	0
14:150676057|150676992	ENSSSCG00000010756,	0	0	18	0	0	0	0	0	0
14:32141473|32143744	ENSSSCG00000009793,	16	0	0	0	0	0	0	0	0
1:195242228|195244121	ENSSSCG00000005000,	0	0	0	109	0	0	0	0	0
16:27840671|27853332	ENSSSCG00000016863,	0	42	18	0	0	0	0	0	0
9:62908035|62913180	ENSSSCG00000015243,	0	0	36	0	0	0	0	0	0
4:85304081|85304511	ENSSSCG00000006267,	0	49	126	73	0	0	51	124	42
15:71703524|71709108	ENSSSCG00000015874,	0	0	0	0	24	0	0	0	0
18:5634186|5638115	n/a	0	0	48	0	0	0	0	0	0
13:132982287|132984562	ENSSSCG00000011794,	0	14	0	0	0	0	0	0	0
13:91207372|91249175	ENSSSCG00000011681,	0	0	0	0	0	0	0	22	0
17:43061013|43089928	ENSSSCG00000007280,	0	0	0	0	0	78	0	36	42
1:97175019|97176916	n/a	59	0	0	0	0	26	0	0	0
7:21551602|21618500	ENSSSCG00000001100,	0	0	0	0	0	0	36	0	0
16:37494597|37500411	ENSSSCG00000016916,	0	0	0	0	0	0	65	0	42
15:107266814|107322566	n/a	4461	5634	4681	3600	3351	3908	4032	4730	4063
8:140061414|140105789	n/a	0	42	0	0	0	0	0	0	0
11:14294553|14305774	n/a	59	0	36	91	96	26	0	0	50
15:65858191|65941541	n/a	0	21	0	0	0	0	0	0	0
5:18591924|18668048	n/a	33	0	0	0	0	0	0	0	0
1:294263218|294264805	n/a	0	0	18	0	0	0	0	0	0
5:18610591|18666886	n/a	0	112	0	91	40	0	58	51	0
6:141384076|141385665	ENSSSCG00000003830,	0	0	0	0	0	17	0	0	0
2:93467543|93549427	ENSSSCG00000014135,	0	0	0	0	0	0	43	0	0
1:216338622|216447657	n/a	227	183	114	73	0	78	124	58	0
10:37127268|37135961	n/a	0	0	0	0	0	0	0	0	21
18:9569859|9588258	ENSSSCG00000016494,	0	0	0	0	0	0	36	36	35
5:22894103|23106699	n/a	10819	11148	11500	5358	4563	4955	3353	2894	2875
6:85027838|85037351	ENSSSCG00000003627,	67	0	0	54	0	0	51	29	0
2:59791933|59857696	n/a	0	0	0	0	24	17	0	0	0
10:29240774|29244279	ENSSSCG00000010931,	0	14	0	54	0	0	0	0	0
4:55211975|55212711	ENSSSCG00000006135,	0	0	0	0	0	17	0	0	0
11:16411857|16552093	n/a	59	28	0	0	0	0	21	29	0
3:60073410|60082177	ENSSSCG00000008208,	0	0	0	0	0	17	0	0	0
18:5545554|5548966	ENSSSCG00000020663,	0	0	0	0	16	0	0	0	0
1:86679398|86681251	n/a	33	0	0	0	0	0	0	0	0
9:125451231|125458526	ENSSSCG00000015480,	42	21	0	54	0	0	0	0	0
3:44108245|44290507	n/a	0	0	0	0	0	26	0	0	0
7:99001662|99009001	n/a	0	56	0	0	0	95	29	0	28
15:120243210|120244394	ENSSSCG00000016123,	0	0	0	0	32	0	43	36	0
3:103476557|103560207	n/a	0	0	0	0	0	0	0	22	0
GL892430.1:44064|52745	ENSSSCG00000021380,	0	0	0	0	0	43	0	0	0
13:33160394|33175447	ENSSSCG00000011332,	50	84	0	45	0	43	87	0	0
1:205472022|205492135	ENSSSCG00000005060,	0	0	0	0	48	43	0	0	0
5:35776549|35777375	ENSSSCG00000000486,	0	21	0	0	0	0	0	0	0
2:47573699|47819708	n/a	0	0	0	91	0	0	102	117	57
4:37079181|37102004	ENSSSCG00000023873,	0	0	0	0	0	43	0	0	0
5:86827271|86834409	ENSSSCG00000000869,	0	49	0	0	0	0	0	0	0
15:138693174|138697358	ENSSSCG00000016223,	0	0	0	0	0	0	0	0	21
1:251795813|251797052	ENSSSCG00000021531,	0	0	0	0	0	17	0	0	0
GL893171.1:18281|22757	n/a	0	0	48	0	0	0	0	0	21
15:71690220|71727032	ENSSSCG00000015874,	0	0	0	0	0	0	29	0	0
11:4038375|4070420	ENSSSCG00000009302,	0	0	0	82	0	0	0	0	0
9:72672014|72674834	ENSSSCG00000022398,	0	0	0	0	0	17	0	29	0
5:77331534|77372323	ENSSSCG00000000795,	0	0	0	45	56	43	0	0	0
15:61777761|61788609	ENSSSCG00000015844,	0	0	0	0	40	0	0	0	0
14:7197260|7202575	ENSSSCG00000009624,	0	0	0	137	0	0	0	0	0
GL894597.1:26840|45776	n/a	0	0	0	0	0	0	0	29	0
8:74346358|74359142	ENSSSCG00000008961,	0	0	0	0	0	0	21	0	0
15:55433780|55440711	ENSSSCG00000015818,	0	0	0	100	0	0	43	29	21
6:16284471|16309258	ENSSSCG00000002755,	0	0	0	45	0	0	0	0	0
7:134474906|134480787	ENSSSCG00000002629,	0	0	0	0	24	0	0	0	0
15:157056216|157074177	ENSSSCG00000016395,	0	0	0	0	0	0	0	0	21
4:37079181|37098132	ENSSSCG00000023873,	0	0	0	0	0	0	43	0	0
2:9733475|9733755	ENSSSCG00000013094,	0	0	0	0	0	0	0	14	0
3:72422874|72444077	n/a	0	0	0	0	48	0	0	0	0
13:19959468|19966909	ENSSSCG00000011230,	0	0	0	0	0	0	0	29	0
GL893811.1:6502|14473	n/a	0	21	0	192	40	0	51	220	71
9:101235349|101252107	ENSSSCG00000015386,	0	0	0	0	0	26	0	0	0
5:35903030|35954978	ENSSSCG00000000488,	0	0	0	0	0	0	0	0	42
14:131873070|131882008	ENSSSCG00000010625,	0	0	0	0	0	0	14	0	0
1:14083797|14086548	ENSSSCG00000004070,	16	0	0	0	0	0	0	36	0
6:99170339|99184936	ENSSSCG00000003699,	0	0	0	0	0	0	0	0	14
13:202685143|202689259	ENSSSCG00000027594,	59	0	0	0	0	0	0	0	0
9:101936355|101949686	ENSSSCG00000026177,	0	0	0	0	0	0	0	0	28
GL896549.1:20832|23514	ENSSSCG00000026239,	0	21	0	0	0	0	0	0	0
2:85455814|85467430	ENSSSCG00000014076,	0	0	0	0	0	26	0	0	0
8:124185088|124255766	n/a	0	0	0	0	0	0	0	14	0
7:73120980|73123784	ENSSSCG00000001970,	16	0	36	0	0	0	0	0	21
18:44782112|44792573	ENSSSCG00000023445,	0	0	0	82	0	0	21	0	0
1:110525008|110532832	ENSSSCG00000004524,	0	0	0	0	0	17	0	0	0
GL895413.1:1369|10888	ENSSSCG00000021814,	0	28	0	0	0	0	0	0	0
7:10297937|10442822	n/a	0	0	0	27	0	0	0	0	0
2:146889157|146918761	ENSSSCG00000014342,	0	0	0	36	0	0	0	0	0
16:75044687|75052071	ENSSSCG00000017073,	160	147	120	119	96	209	80	315	143
4:136390669|136404088	ENSSSCG00000006903,	33	0	0	0	0	26	43	88	78
12:32771707|32804682	n/a	0	70	24	0	48	0	0	51	0
13:122641855|122650059	ENSSSCG00000023871,	42	0	0	0	0	0	0	0	0
4:71277797|71351417	ENSSSCG00000006197,	0	0	0	0	0	0	21	0	0
3:29629662|29637874	n/a	0	0	0	0	0	0	0	0	35
15:117371369|117375028	n/a	0	0	126	0	0	0	0	0	0
14:148266744|148268579	n/a	0	0	0	137	32	34	0	0	28
6:25763176|25776749	ENSSSCG00000021803,	0	0	0	0	0	0	0	0	28
1:44437423|44540267	n/a	851	732	1051	3252	1655	2373	2578	1983	2632
14:43520995|43524428	ENSSSCG00000009925,	0	28	0	0	0	0	0	0	0
3:46250087|46251261	ENSSSCG00000008105,	0	28	0	0	0	0	0	0	0
4:73577490|73644621	ENSSSCG00000006201,	0	0	0	82	0	0	0	0	0
1:231595599|231599127	ENSSSCG00000005188,	0	0	0	0	0	0	0	0	14
9:11210975|11228318	ENSSSCG00000022902,	0	0	30	0	0	0	0	0	0
GL893609.2:43805|73224	ENSSSCG00000027105,	0	0	0	0	0	26	0	0	0
GL894597.1:22475|29257	n/a	0	0	24	0	0	0	0	0	0
4:117913001|117957301	ENSSSCG00000006779,	0	0	24	0	0	0	0	0	0
15:72716456|72761591	ENSSSCG00000015878,	0	0	0	0	0	52	0	0	0
X:48086862|48094994	n/a	0	0	0	0	0	0	0	0	21
3:72497166|72519969	ENSSSCG00000021579,	59	0	0	0	104	0	36	29	0
9:3075517|3077502	n/a	0	0	0	0	0	0	0	14	0
12:14530678|14537553	n/a	0	0	0	0	0	0	0	14	0
13:205191707|205203942	ENSSSCG00000012034,	0	0	0	0	32	0	36	0	0
1:248984554|248987202	ENSSSCG00000005249,	0	0	0	0	0	43	0	0	0
6:75364691|75542754	n/a	33	225	96	0	80	0	0	0	0
14:12678036|12694583	ENSSSCG00000009670,	0	0	12	0	0	0	0	0	0
4:61689125|61946991	n/a	0	0	0	0	0	26	94	66	92
18:15051566|15054489	ENSSSCG00000016529,	0	0	0	0	0	0	0	0	21
5:60237638|60491349	n/a	0	0	0	0	0	0	0	14	0
4:90623622|90624237	ENSSSCG00000006303,	0	0	0	0	0	34	0	0	0
X:21717559|21721310	ENSSSCG00000021322,	177	77	223	109	72	157	211	176	271
8:1116774|1120257	ENSSSCG00000008691,	0	0	0	0	0	0	0	0	21
12:33999303|34016607	ENSSSCG00000017617,	0	0	12	0	0	0	0	0	0
14:77630618|77635058	ENSSSCG00000010240,	0	0	12	0	0	0	0	0	0
15:118142455|118255877	n/a	50	0	0	0	56	0	153	139	42
13:131237145|131237882	ENSSSCG00000011779,	59	77	18	64	0	0	87	29	92
16:71637161|71639791	ENSSSCG00000017052,	25	0	0	0	0	0	0	0	0
4:106709033|106733675	ENSSSCG00000006619,	0	0	24	0	0	0	0	0	0
2:104844828|104846760	ENSSSCG00000014162,	0	28	60	0	0	0	0	0	0
9:129664193|129691506	ENSSSCG00000015509,	0	0	0	0	0	0	0	0	35
8:58764854|58783562	n/a	0	0	0	0	0	0	0	14	0
6:101811732|101813590	ENSSSCG00000003712,	0	0	18	0	0	0	0	0	0
7:102964571|102973300	ENSSSCG00000002352,	0	0	0	0	0	0	0	22	0
6:82937671|83019536	n/a	1416	1795	1582	806	686	741	694	675	944
8:108386043|108430220	ENSSSCG00000009084,	0	0	0	0	24	0	0	0	0
2:124685612|124685857	ENSSSCG00000014218,	0	0	0	0	0	0	43	0	0
17:15474802|15488101	ENSSSCG00000007043,	59	0	0	0	0	0	0	0	0
GL895834.1:10169|11889	ENSSSCG00000023245,	25	0	0	0	0	0	0	0	28
12:17069503|17085916	ENSSSCG00000017310,	0	0	0	45	0	0	0	0	0
X:17765641|17780393	ENSSSCG00000012163,	0	0	0	0	0	52	0	0	0
12:62513102|62523689	ENSSSCG00000023407,	33	0	0	0	0	0	29	0	0
7:67535445|67587294	n/a	0	0	0	0	0	0	29	0	0
10:92171|97801	ENSSSCG00000010797,	25	0	0	0	0	0	0	0	0
12:26659856|26664561	ENSSSCG00000028962,	0	0	0	0	0	0	43	0	0
13:144391256|144395141	ENSSSCG00000026753,	59	42	24	0	0	0	0	0	0
2:9623046|9629488	ENSSSCG00000013082,	0	0	0	0	0	0	0	0	28
15:75475656|75495281	ENSSSCG00000015889,	0	0	0	0	0	0	0	0	21
5:82763395|82763925	ENSSSCG00000000842,	42	0	0	0	0	0	0	0	0
8:83358407|83453422	ENSSSCG00000009021,	0	0	0	0	0	0	0	0	50
9:146394551|146398127	ENSSSCG00000015611,	42	0	0	0	0	0	0	0	0
5:3524350|3633443	n/a	0	0	0	0	24	34	36	0	42
3:19817687|19925311	n/a	413	246	422	467	524	314	416	411	300
5:17115286|17167899	ENSSSCG00000029196,	16	0	0	0	0	0	0	0	0
4:17136598|17230779	n/a	25	49	24	0	121	148	80	36	64
3:134558969|134574895	ENSSSCG00000008634,	0	0	12	0	0	0	0	0	0
9:142171626|142181643	ENSSSCG00000015583,	0	0	0	0	0	0	0	36	0
9:7128595|7137030	ENSSSCG00000014794,	0	0	48	0	0	0	0	22	0
16:51704344|51708056	ENSSSCG00000016970,	0	42	54	0	0	0	0	0	0
X:140033874|140039198	ENSSSCG00000012743,	0	0	0	0	0	0	51	0	0
11:9430837|9431225	ENSSSCG00000009348,	25	0	0	0	0	0	0	0	0
14:145324412|145331151	ENSSSCG00000010734,	0	0	0	0	0	0	0	22	0
16:23806300|23850914	ENSSSCG00000016846,	0	0	0	0	0	0	0	66	0
13:12148395|12246731	n/a	0	0	0	18	0	0	0	0	0
9:7122453|7143222	ENSSSCG00000014794,	0	21	0	0	0	0	65	0	0
1:96789076|96793252	n/a	0	0	18	0	0	0	0	0	0
5:74124973|74204433	n/a	0	0	0	0	0	0	0	0	14
15:67051474|67052063	ENSSSCG00000015867,	0	0	0	0	0	0	0	0	14
3:42811731|42815639	ENSSSCG00000008060,	50	0	0	0	0	0	0	0	0
1:227108368|227155059	ENSSSCG00000005170,	0	0	0	0	16	0	0	0	0
1:124982100|124986652	ENSSSCG00000004589,	0	0	0	0	0	0	0	0	14
1:306477455|306480801	ENSSSCG00000005729,	0	14	0	0	0	0	0	0	0
JH118611.1:2203|3548	ENSSSCG00000022081,	50	0	0	0	56	104	43	117	28
13:4770701|4772309	ENSSSCG00000011199,	0	0	0	0	16	0	0	0	0
13:20785157|20808042	ENSSSCG00000011235,	0	0	24	0	0	0	0	0	0
15:97747096|97757643	ENSSSCG00000016017,	0	0	0	0	0	34	0	0	0
6:50391945|50393597	n/a	0	0	0	0	0	0	0	14	0
6:103715572|103741524	ENSSSCG00000003716,	84	98	84	0	24	104	21	110	85
12:18570378|18575036	ENSSSCG00000017339,	0	0	0	0	0	17	0	0	0
GL893953.2:79064|94086	ENSSSCG00000021118,	0	21	0	0	0	0	0	0	0
16:47900020|47901568	ENSSSCG00000016954,	0	0	0	0	0	0	0	117	0
18:52203397|52356954	n/a	0	0	0	0	16	0	36	14	0
15:61371002|61398639	ENSSSCG00000015840,	16	0	0	0	0	0	0	0	0
18:18645265|18652345	ENSSSCG00000016549,	0	0	42	0	0	0	0	0	0
14:35069163|35075478	ENSSSCG00000009839,	0	0	0	0	0	0	0	0	57
16:29541066|29620216	n/a	25	28	0	0	0	26	73	66	42
8:3787747|3881907	n/a	0	21	0	0	32	0	0	0	0
GL896215.1:34439|42343	ENSSSCG00000027497,	0	0	36	0	0	0	0	0	0
14:135776957|135786077	ENSSSCG00000010650,	0	0	0	0	0	0	0	36	0
1:38708636|38735658	ENSSSCG00000004209,	0	0	18	0	0	0	0	0	0
15:139690937|139710460	ENSSSCG00000016234,	0	0	36	0	0	0	0	0	0
1:304797554|304798876	ENSSSCG00000005706,	0	0	0	0	0	34	65	80	28
17:43030480|43053075	ENSSSCG00000007280,	0	0	0	0	0	0	58	0	0
5:72243881|72247057	ENSSSCG00000000770,	0	42	0	0	0	0	0	0	0
3:72464696|72471636	ENSSSCG00000021579,	0	14	24	0	0	43	51	0	0
5:70411450|70420868	ENSSSCG00000000754,	0	0	0	0	0	0	51	0	0
13:158053685|158056641	n/a	0	0	0	0	0	0	36	0	0
X:85729279|85752413	ENSSSCG00000027012,	0	0	0	0	0	0	0	29	0
13:82208452|82212373	ENSSSCG00000021966,	0	0	0	0	0	0	29	22	0
3:102651876|102663182	ENSSSCG00000008452,	0	0	36	0	0	0	0	0	0
13:14168314|14175033	ENSSSCG00000011213,	0	0	0	0	0	0	0	14	0
2:142522062|142548691	ENSSSCG00000014304,	0	77	0	0	56	52	109	36	0
15:86607064|86685940	n/a	0	0	0	0	0	0	0	14	0
13:74666247|74736227	ENSSSCG00000011575,	0	0	0	0	0	0	14	0	0
13:202652521|202654149	ENSSSCG00000030528,	0	0	54	0	0	130	0	0	0
7:124823524|124828826	ENSSSCG00000002502,	0	0	0	0	0	0	0	0	21
1:142085957|142210683	n/a	0	0	0	0	0	0	43	0	0
10:27601816|27644566	n/a	16	0	0	0	0	0	0	0	0
18:10581955|10583041	ENSSSCG00000026733,	0	0	0	0	56	52	248	95	107
8:20670183|20747741	ENSSSCG00000008761,	0	0	0	82	0	0	0	0	0
5:37185163|37188829	ENSSSCG00000000502,	0	0	0	0	0	0	0	0	42
13:23702427|23720920	ENSSSCG00000027738,	0	0	0	0	0	0	0	0	42
14:78059545|78063812	ENSSSCG00000010247,	50	28	0	0	0	0	0	0	0
8:144579683|144590839	ENSSSCG00000009241,	16	0	0	0	0	0	0	0	0
15:117690764|117703208	ENSSSCG00000016114,	0	0	0	0	32	0	0	0	0
15:55354683|55355198	ENSSSCG00000015820,	0	0	0	0	0	0	0	0	28
3:121958400|121958754	ENSSSCG00000026283,	16	0	0	0	0	0	0	0	0
3:5184976|5192337	ENSSSCG00000007590,	25	0	54	0	0	26	0	0	0
4:36900162|36908903	ENSSSCG00000006054,	16	42	72	0	48	0	65	0	0
2:66516417|66522215	ENSSSCG00000013737,	0	0	0	0	16	0	0	0	0
GL893374.2:3775|4916	ENSSSCG00000028821,	0	0	0	0	0	26	0	0	0
9:71437281|71442300	ENSSSCG00000015283,	0	0	72	0	0	0	65	14	0
14:142840673|142857217	ENSSSCG00000010699,	0	14	18	0	0	34	0	29	0
6:18457272|18458416	ENSSSCG00000002799,	0	0	36	0	0	0	0	0	0
GL895853.2:62447|64032	ENSSSCG00000010599,	0	0	0	0	32	0	0	0	0
5:63725719|63726112	n/a	151	14	84	100	56	244	124	124	50
9:150229063|150423880	n/a	0	0	24	0	16	0	94	0	28
9:46795297|46810467	n/a	0	0	0	0	0	0	0	0	14
1:105950020|105950799	ENSSSCG00000004499,	0	42	42	0	0	0	0	0	0
13:132473582|132575980	n/a	0	0	0	0	24	61	138	29	21
12:48058182|48414455	n/a	0	0	0	0	0	0	29	0	0
8:82828282|82928907	n/a	0	14	48	0	48	0	0	0	0
9:55078290|55090689	ENSSSCG00000015136,	75	28	0	0	0	0	0	0	0
3:9225531|9489014	n/a	101	0	66	0	282	78	160	102	150
2:93851810|93857047	ENSSSCG00000014136,	193	77	42	311	129	218	357	367	357
13:190906188|190926244	ENSSSCG00000024623,	0	0	48	0	0	34	29	29	0
6:81570022|81580900	ENSSSCG00000003596,	0	35	0	0	56	26	29	0	0
5:51523945|51527431	ENSSSCG00000000559,	16	0	0	0	0	0	0	0	0
6:146754276|146755580	ENSSSCG00000003851,	0	0	0	0	0	0	0	0	21
13:90502688|90518188	ENSSSCG00000011676,	25	0	54	0	0	0	0	0	0
1:205529416|205534853	n/a	0	0	0	54	0	0	0	0	0
15:137963814|138043273	n/a	0	0	0	0	0	0	0	29	0
14:21492868|21532972	ENSSSCG00000009714,	0	0	0	0	0	0	0	0	28
4:139773211|139784570	n/a	0	0	12	0	0	0	0	0	0
1:145036925|145037897	n/a	0	0	18	0	0	0	0	0	42
X:22431583|22433434	ENSSSCG00000022240,	16	0	0	0	0	0	0	0	0
3:5408827|5428207	n/a	16	0	0	0	64	0	0	0	0
2:34836623|34872115	ENSSSCG00000013332,	0	0	0	0	40	0	0	0	0
14:55592489|55634995	n/a	0	0	0	0	0	0	0	0	28
16:43232224|43253665	ENSSSCG00000025194,	0	0	0	27	0	26	21	0	0
13:20635762|20655948	ENSSSCG00000021977,	0	0	0	0	32	0	0	0	0
13:211120471|211131487	ENSSSCG00000030480,	0	0	0	0	0	0	0	51	0
8:141394789|141395904	ENSSSCG00000026655,	0	0	0	0	0	0	0	0	21
11:20075966|20082683	ENSSSCG00000009405,	0	0	78	0	0	0	0	0	0
15:43026464|43028527	ENSSSCG00000015755,	0	28	0	0	0	0	0	0	0
2:140902693|140907488	ENSSSCG00000014292,	0	14	0	0	0	0	0	0	0
13:87138870|87172589	ENSSSCG00000021203,	0	0	0	0	56	0	0	0	0
18:2762532|2780302	ENSSSCG00000016417,	0	0	0	0	16	87	0	0	0
6:92090650|92097655	ENSSSCG00000003682,	0	0	0	0	0	0	29	0	0
6:50779920|50782049	ENSSSCG00000003204,	0	0	30	0	0	0	0	0	0
5:87033641|87056408	ENSSSCG00000000871,	0	0	0	0	0	0	0	44	0
1:86895080|86954593	n/a	0	0	0	0	0	0	29	0	0
18:814124|829291	ENSSSCG00000016406,	0	0	42	0	0	0	0	0	0
7:73243547|73260894	ENSSSCG00000001971,	0	0	0	0	0	0	0	36	0
1:293362010|293362646	n/a	0	0	0	18	0	0	0	0	0
6:82221313|82348935	n/a	0	14	0	0	0	0	0	0	42
14:12507589|12508729	ENSSSCG00000009667,	0	28	0	0	0	0	0	0	0
9:19215967|19227300	ENSSSCG00000014901,	0	0	0	54	0	0	0	0	0
14:13445402|13486104	n/a	0	0	0	0	0	0	65	44	0
3:18191836|18194090	n/a	42	0	0	0	48	43	0	0	0
6:138486476|138529328	n/a	0	0	0	0	48	0	0	0	0
3:72464696|72519969	ENSSSCG00000021579,	0	0	0	0	0	0	0	0	14
12:62856130|62913707	ENSSSCG00000018049,	0	0	0	0	0	0	29	0	0
18:59628324|59696045	ENSSSCG00000016769,	0	0	0	0	40	0	0	0	0
4:142854258|142871435	ENSSSCG00000006939,	0	0	0	0	0	0	0	36	14
5:6217939|6222761	ENSSSCG00000000089,	0	21	0	0	0	0	0	0	0
6:126968671|127221231	n/a	0	0	0	18	16	0	0	0	0
5:68106961|68128063	ENSSSCG00000000723,	16	0	0	36	32	0	0	0	0
15:79683656|79692603	ENSSSCG00000015902,	0	0	42	0	0	0	43	0	0
9:120341960|120350673	ENSSSCG00000028840,	0	0	0	0	0	0	0	0	14
13:79367640|79456601	n/a	0	56	0	0	0	0	0	0	28
11:8551724|8562768	ENSSSCG00000009337,	0	0	0	27	0	0	0	0	0
6:154791377|154958719	n/a	0	0	12	0	0	0	21	51	92
13:3130975|3137949	ENSSSCG00000011194,	0	35	0	0	0	0	0	0	0
16:53242115|53248903	ENSSSCG00000027293,	0	0	0	0	72	0	0	0	0
5:23083310|23163902	n/a	33	0	0	0	80	0	0	0	0
17:9330842|9343055	n/a	0	84	0	0	0	0	0	36	14
18:15007865|15051751	ENSSSCG00000016529,	0	0	0	0	0	0	21	0	0
14:145928322|145990152	n/a	0	0	0	119	0	0	43	0	0
9:51511670|51512265	ENSSSCG00000015115,	16	14	0	0	0	0	0	0	0
7:1381347|1386533	ENSSSCG00000000994,	0	21	0	0	0	95	0	0	42
3:359600|366053	n/a	0	0	24	0	0	0	0	0	0
18:59790060|59921726	n/a	607	633	646	91	549	218	211	293	228
2:43788778|43816968	n/a	3204	3401	3521	4323	0	0	1921	2233	2060
1:125219032|125219611	ENSSSCG00000004590,	84	98	78	238	161	95	73	242	85
X:73954851|73969431	ENSSSCG00000025156,	0	14	0	0	0	0	0	0	0
1:41655344|41731269	n/a	0	0	0	45	104	0	138	198	64
7:59808852|59815143	ENSSSCG00000001837,	33	0	0	0	0	0	0	0	0
15:130325057|130335001	ENSSSCG00000016173,	33	0	0	0	0	0	0	0	0
18:35334600|35645277	n/a	0	63	0	100	24	69	0	44	0
6:103883315|103899953	ENSSSCG00000003718,	0	0	0	0	0	0	0	14	0
8:44511824|44568805	n/a	0	0	54	0	56	0	0	0	0
6:17159509|17175488	ENSSSCG00000002820,	0	0	36	0	0	0	0	0	0
3:38944980|38950391	ENSSSCG00000022874,	0	0	0	0	0	0	0	14	0
18:15020215|15034759	ENSSSCG00000016529,	0	0	0	0	0	0	0	29	0
9:78959290|78971257	ENSSSCG00000015314,	0	0	0	0	0	43	0	0	0
5:70335978|70363968	ENSSSCG00000000753,	0	0	0	0	0	0	0	0	50
8:144751418|144767647	ENSSSCG00000009244,	0	0	0	0	16	0	0	0	0
1:287936886|287960703	ENSSSCG00000005498,	0	0	0	0	0	0	14	0	0
1:250546758|250582441	ENSSSCG00000005257,	0	0	0	0	32	0	0	0	0
9:71420669|71421406	ENSSSCG00000015283,	42	14	0	119	16	0	80	0	35
18:8570658|8575648	ENSSSCG00000016492,	33	0	0	0	0	0	0	0	0
4:143304255|143314129	ENSSSCG00000006947,	0	0	0	0	0	0	94	51	0
8:32181173|32184040	ENSSSCG00000008788,	42	0	0	0	0	0	0	0	0
15:89948304|90122644	n/a	0	0	0	0	40	0	14	0	0
14:148348272|148349795	n/a	0	0	72	0	0	43	43	0	0
6:136150997|136181870	ENSSSCG00000004829,	0	0	0	0	0	0	0	14	0
13:36703008|36713169	ENSSSCG00000011416,	0	0	0	0	0	0	21	0	0
6:67397934|67412396	ENSSSCG00000003453,	0	14	0	0	0	0	0	0	0
16:4011836|4017323	ENSSSCG00000028803,	0	0	0	0	0	26	0	0	0
4:102815022|102816499	ENSSSCG00000006502,	0	0	0	91	0	0	0	0	0
13:19726699|19746539	ENSSSCG00000011229,	0	28	0	0	0	0	0	0	0
7:61994439|62017523	ENSSSCG00000001869,	0	0	0	0	0	0	0	0	57
8:112850912|112858544	ENSSSCG00000009114,	0	0	0	0	0	0	0	29	0
17:45653745|45693212	ENSSSCG00000007331,	0	0	0	0	0	0	29	0	0
10:71361138|71361661	n/a	0	42	0	0	0	0	0	0	0
13:130233837|130240788	ENSSSCG00000025942,	0	0	54	0	0	26	21	58	0
12:36561114|36569285	ENSSSCG00000022659,	0	0	0	0	0	0	0	14	0
1:241875289|241946449	ENSSSCG00000005205,	0	0	0	0	0	0	43	0	0
3:26025357|26026037	ENSSSCG00000022466,	25	0	0	0	0	0	0	0	0
16:47778049|47824009	n/a	0	0	0	36	0	0	0	0	0
15:101520858|101524162	ENSSSCG00000016026,	25	21	0	0	48	148	14	0	0
7:124977818|124994717	ENSSSCG00000002505,	0	0	0	0	0	0	0	14	0
13:16472252|16526599	ENSSSCG00000028258,	0	0	0	45	0	0	0	0	0
13:156006479|156023826	ENSSSCG00000024663,	0	0	0	0	0	0	65	0	35
GL896221.1:17638|19565	ENSSSCG00000025323,	0	0	30	0	0	0	0	0	0
8:145151051|145156246	ENSSSCG00000009246,	75	42	96	183	40	191	80	73	85
1:218274432|218275353	ENSSSCG00000005122,	0	0	0	0	0	0	0	22	0
10:53115416|53185485	ENSSSCG00000011070,	0	0	0	64	0	0	0	0	0
11:86448806|86451423	ENSSSCG00000009563,	0	0	0	0	0	0	0	0	28
6:18436857|18445181	ENSSSCG00000002799,	0	0	0	0	0	0	0	0	21
GL894261.2:67825|91044	ENSSSCG00000020878,	0	0	0	0	0	0	21	0	0
4:112796616|112811873	ENSSSCG00000006727,	0	0	0	0	0	0	0	22	0
13:35641550|35655895	ENSSSCG00000011394,	0	0	0	0	72	34	0	29	0
13:132982287|132987238	ENSSSCG00000011794,	0	0	0	64	0	0	0	0	0
2:11358850|11373971	ENSSSCG00000013125,	0	0	0	0	0	0	0	36	0
16:22439446|22458557	ENSSSCG00000016834,	0	35	0	0	0	0	0	0	0
10:71548254|71568086	ENSSSCG00000023105,	16	0	0	0	0	0	0	0	0
17:36500876|36504762	ENSSSCG00000007153,	0	0	0	0	0	52	0	0	0
10:38205877|38212615	ENSSSCG00000023807,	25	0	0	0	0	0	0	0	0
9:77414305|77686459	ENSSSCG00000015307,	0	0	0	0	0	0	0	0	14
1:242065637|242066517	ENSSSCG00000005207,	0	0	0	0	40	0	0	0	35
5:4779877|4784298	ENSSSCG00000000071,	0	0	24	0	0	0	29	0	0
13:212947616|212950322	n/a	25	0	0	0	0	0	0	0	0
6:138456117|138614036	n/a	0	0	72	0	0	0	0	0	0
6:79809424|79820861	ENSSSCG00000003586,	0	0	0	128	0	0	0	0	0
1:285720832|285722138	ENSSSCG00000005485,	0	0	0	0	0	17	0	0	0
9:144503744|144513873	ENSSSCG00000015603,	0	0	0	100	24	52	0	0	28
8:32689706|32713541	ENSSSCG00000023112,	16	0	0	0	0	0	0	0	28
12:48059871|48414455	n/a	16	0	0	0	0	0	0	0	0
5:18272196|18668048	n/a	25	0	24	0	0	0	0	0	0
18:49455064|49469189	ENSSSCG00000029589,	0	28	66	91	0	0	175	95	214
3:55619049|55623302	ENSSSCG00000008167,	0	0	0	0	0	0	0	73	0
5:36157915|36161866	ENSSSCG00000000490,	0	0	0	0	0	0	21	0	0
10:19943997|19946705	n/a	0	0	0	0	0	0	36	22	0
5:16688145|16694950	ENSSSCG00000028516,	0	49	0	0	0	0	0	0	0
3:25948828|25949063	n/a	0	0	24	0	0	0	0	0	0
8:144590108|144590839	ENSSSCG00000009241,	33	0	0	0	0	0	0	0	0
2:79837584|79853579	ENSSSCG00000014010,	0	0	0	0	0	0	51	0	0
6:64511470|64519841	ENSSSCG00000003401,	0	0	0	54	32	0	0	0	0
13:190894008|190966639	ENSSSCG00000024623,	0	0	0	0	0	34	0	0	0
6:138511998|138529328	n/a	0	0	0	0	40	0	0	0	0
15:105469817|105498737	ENSSSCG00000016045,	0	0	0	0	0	0	0	14	0
6:157255962|157260031	ENSSSCG00000003973,	0	0	18	0	0	0	0	0	0
5:4824062|4831121	ENSSSCG00000000072,	0	0	0	0	0	17	0	0	0
12:44468807|44476577	ENSSSCG00000017735,	92	84	151	0	0	95	21	66	100
13:3692317|3725467	n/a	0	0	0	0	0	0	0	0	64
15:18299032|18323838	ENSSSCG00000015689,	0	0	0	0	32	0	0	0	0
9:101203770|101252107	n/a	0	0	0	0	0	0	0	0	28
16:65147479|65154889	ENSSSCG00000017022,	0	0	0	0	0	0	36	0	0
16:51185829|51189192	ENSSSCG00000022430,	33	0	0	0	0	0	0	0	0
13:158284308|158457090	n/a	0	0	18	0	0	0	0	0	0
11:53841367|53843260	ENSSSCG00000009473,	0	0	0	0	0	0	0	29	0
7:69874055|69878724	ENSSSCG00000001958,	25	0	0	0	0	0	0	0	0
17:44409078|44409984	ENSSSCG00000007309,	33	0	0	0	0	0	0	0	0
15:139201406|139211780	ENSSSCG00000016233,	0	0	0	0	0	0	51	0	0
X:116393471|116402669	ENSSSCG00000012642,	0	0	0	0	24	0	0	0	0
1:265851510|265866593	n/a	0	0	0	91	0	0	0	0	0
7:10307332|10323693	n/a	0	0	0	0	0	0	29	0	0
2:3029587|3097595	n/a	0	21	0	0	0	0	0	0	0
12:151796|175181	ENSSSCG00000017125,	0	0	24	0	0	0	0	0	0
12:27602991|27613254	ENSSSCG00000017593,	25	0	0	0	0	0	0	0	0
17:16483809|16495826	ENSSSCG00000007052,	0	0	0	0	24	0	0	0	21
5:73514778|73520522	ENSSSCG00000000779,	0	0	0	18	0	0	131	36	0
14:120768685|120779168	ENSSSCG00000010548,	0	0	0	0	0	0	0	22	14
9:50821415|50831712	ENSSSCG00000030053,	16	0	0	0	0	0	0	0	0
1:181484717|181485339	ENSSSCG00000022696,	25	0	30	36	0	61	65	44	35
3:107382061|107395714	ENSSSCG00000008478,	0	0	48	0	0	0	0	0	0
3:134701675|134711682	ENSSSCG00000008635,	0	14	0	0	0	0	0	0	0
GL896294.1:76434|78537	ENSSSCG00000024532,	0	0	120	0	0	0	0	58	71
10:76594070|76605204	n/a	25	0	0	0	0	0	0	0	0
16:53263416|53271442	ENSSSCG00000027293,	25	0	0	0	0	0	0	0	0
9:70909637|70915407	ENSSSCG00000023562,	0	0	36	0	0	0	0	0	0
2:45056046|45062364	ENSSSCG00000025406,	0	0	0	0	0	34	0	0	0
11:486346|513694	ENSSSCG00000026744,	1340	1267	1141	1080	1235	968	1205	1234	1094
15:85355707|85473265	n/a	0	0	0	0	16	0	0	0	0
13:144391256|144416300	ENSSSCG00000026753,	25	0	0	0	0	0	29	0	0
5:82928979|82940753	ENSSSCG00000000839,	0	0	18	0	0	0	0	0	0
9:127853331|127858073	ENSSSCG00000015498,	0	35	0	0	0	0	0	0	0
13:210819581|210836997	ENSSSCG00000012062,	0	0	0	0	0	0	0	0	50
9:55079334|55102209	ENSSSCG00000015136,	0	0	0	0	0	0	0	0	21
14:25012152|25013715	ENSSSCG00000009744,	0	0	0	0	0	0	14	0	0
11:75001213|75016218	ENSSSCG00000022112,	0	0	0	0	0	17	0	0	0
3:16739096|16740041	n/a	0	0	0	0	0	26	87	29	114
3:16377368|16516189	n/a	42	0	0	0	0	0	0	0	0
5:110487947|110489418	ENSSSCG00000000970,	33	0	72	0	0	0	0	36	0
GL895152.1:21004|27290	ENSSSCG00000021644,	0	0	54	0	64	0	0	0	0
3:58155127|58165903	ENSSSCG00000008188,	0	14	0	0	0	0	0	0	0
11:79248520|79474170	n/a	0	0	0	0	0	0	36	161	35
8:57798326|57800838	ENSSSCG00000008900,	0	0	0	0	0	0	0	0	14
3:110351644|110497312	n/a	25	0	0	0	0	0	0	0	0
9:13614978|13620342	ENSSSCG00000014887,	0	56	0	0	0	0	0	0	0
1:50516496|50517149	ENSSSCG00000025941,	0	0	0	0	0	0	43	36	0
13:140978250|140999525	ENSSSCG00000011825,	0	0	12	18	0	34	0	22	50
17:39155114|39155734	ENSSSCG00000007199,	50	14	0	0	0	0	0	0	0
14:78520142|78521249	ENSSSCG00000010253,	0	0	54	0	0	0	14	0	0
2:7628883|7630825	ENSSSCG00000013054,	0	56	48	0	16	0	21	22	42
6:48351537|48356123	ENSSSCG00000003111,	59	0	0	0	0	0	0	0	0
16:19127489|19136391	ENSSSCG00000016810,	0	0	0	0	0	0	0	22	14
X:52140097|52140439	ENSSSCG00000012329,	0	0	0	0	0	0	36	29	0
2:61800004|61815995	ENSSSCG00000013837,	0	0	0	119	0	0	0	0	0
17:33009087|33060237	n/a	42	0	0	0	0	0	0	0	0
15:86614285|86619319	ENSSSCG00000015944,	0	0	0	0	0	43	0	0	0
9:78899642|78907286	ENSSSCG00000015313,	0	0	18	0	0	0	0	0	0
13:167096198|167134609	ENSSSCG00000021791,	0	0	0	0	0	0	0	0	28
9:17757675|17837847	n/a	0	0	0	0	0	0	0	22	0
9:88607587|88615652	ENSSSCG00000026722,	0	0	0	0	0	0	0	14	0
2:4157505|4158901	ENSSSCG00000021760,	0	0	0	0	0	0	0	0	21
1:136466617|136493027	ENSSSCG00000004653,	0	0	0	0	0	0	0	0	35
1:1071903|1083691	ENSSSCG00000004010,	0	0	18	0	0	0	0	0	0
1:224091690|224111707	ENSSSCG00000005135,	0	0	0	0	24	0	0	0	0
16:47791556|47800473	ENSSSCG00000016953,	0	0	36	0	0	0	0	0	0
7:120152807|120165036	ENSSSCG00000002445,	25	0	0	0	0	0	0	0	0
13:130326205|130332656	n/a	0	0	12	0	0	0	0	0	0
3:29713966|29727215	ENSSSCG00000007878,	16	49	0	0	0	0	0	0	0
17:67399523|67479794	n/a	84	119	72	73	48	34	65	29	35
11:19108869|19158675	ENSSSCG00000029933,	0	0	0	0	0	43	0	0	0
9:150229063|150304237	n/a	0	0	0	0	40	0	0	0	0
3:3092717|3276364	n/a	59	42	24	0	0	628	0	1035	736
2:60627746|60629559	ENSSSCG00000013861,	25	0	0	0	0	0	0	0	0
8:87952704|87953756	ENSSSCG00000009037,	0	0	0	0	0	26	0	0	0
15:80882926|80920493	ENSSSCG00000015908,	0	0	0	0	0	43	0	0	0
1:183813973|183835431	ENSSSCG00000004958,	59	0	36	27	0	139	102	117	42
5:60370375|60373073	ENSSSCG00000000600,	0	0	0	0	0	0	0	0	21
1:306987792|306988734	ENSSSCG00000023173,	118	0	42	0	0	0	0	14	0
1:25396409|25404924	ENSSSCG00000004139,	0	0	0	0	0	17	0	0	0
JH118996.1:59354|60674	n/a	0	0	0	73	0	0	0	0	0
14:92380920|92416252	ENSSSCG00000010351,	25	0	0	0	0	34	0	73	0
X:5998191|6041997	ENSSSCG00000030749,	0	0	0	0	0	0	0	29	0
1:144474045|144484131	ENSSSCG00000027182,	0	0	0	0	0	0	0	0	14
6:25836379|25914846	n/a	1087	1408	755	2473	936	1273	1220	1226	1216
3:118705451|118708337	ENSSSCG00000027135,	0	0	0	0	24	0	0	0	0
1:133363448|133424850	n/a	0	0	24	0	0	0	0	0	0
1:141642456|141898736	n/a	16	0	0	0	0	0	0	0	0
8:141478867|141479430	ENSSSCG00000026655,	0	0	0	0	0	0	0	0	35
4:79094980|79115918	ENSSSCG00000006231,	0	0	0	0	0	0	80	0	0
4:16798423|16799495	ENSSSCG00000005983,	67	0	0	0	48	0	0	0	0
12:34001990|34014958	ENSSSCG00000017617,	0	0	42	0	0	0	0	0	0
14:10633685|10635146	ENSSSCG00000009652,	0	49	0	0	0	0	36	0	0
3:74752613|74764088	ENSSSCG00000022708,	0	0	0	54	0	0	36	0	0
6:35672828|35780383	n/a	0	0	0	0	0	0	0	66	0
3:4507183|4509663	ENSSSCG00000007580,	0	28	0	0	0	0	0	0	14
7:57954480|57969573	ENSSSCG00000001810,	0	0	0	0	0	0	0	0	21
12:55031346|55034294	n/a	0	0	0	0	0	0	0	29	0
14:60093255|60107836	ENSSSCG00000010156,	0	0	0	0	0	0	0	29	0
13:149631857|149670651	ENSSSCG00000011889,	0	0	0	0	0	0	0	0	42
15:61398533|61408631	ENSSSCG00000015840,	0	42	0	0	0	0	0	0	0
4:33426747|33460740	ENSSSCG00000006037,	0	0	0	0	0	0	0	0	100
5:70504660|70518543	ENSSSCG00000000755,	25	0	0	0	0	0	0	0	0
Y:1111306|1166239	ENSSSCG00000025253,	42	56	78	82	56	17	29	44	35
13:8092764|8098509	ENSSSCG00000011207,	0	0	0	0	24	0	0	0	0
2:16918297|16934633	ENSSSCG00000028351,	25	0	0	0	0	0	0	51	0
15:130400760|130420175	ENSSSCG00000016174,	0	0	0	0	0	26	0	0	0
15:47359013|47389281	n/a	25	0	0	0	0	0	0	0	0
9:82058623|82126273	n/a	1248	1471	930	265	169	253	0	235	143
4:31389361|31463369	ENSSSCG00000006032,	0	0	0	0	0	0	0	29	0
12:59907022|59922158	n/a	0	0	0	0	0	0	0	14	0
4:90657864|90662173	n/a	0	0	0	0	0	0	0	0	14
2:82153520|82201141	ENSSSCG00000014044,	0	0	0	0	0	0	0	44	0
1:35255235|35256294	ENSSSCG00000004193,	0	0	0	0	0	0	0	22	0
6:145355398|145357660	ENSSSCG00000029633,	0	14	0	0	0	0	36	0	0
2:118846107|118961796	n/a	1298	1309	1353	5926	3997	3515	3441	3790	3190
15:142769277|142774353	ENSSSCG00000016248,	0	0	36	0	0	0	0	0	0
2:93794481|93822916	ENSSSCG00000014136,	0	0	0	0	0	0	0	0	21
15:111984396|112007013	n/a	0	0	0	73	64	0	138	0	0
13:76738802|76847836	n/a	320	323	144	100	193	148	58	117	85
1:307484701|307486504	ENSSSCG00000005749,	0	0	0	0	0	0	0	0	14
8:122227452|122242394	ENSSSCG00000009150,	101	14	54	64	40	61	102	102	35
13:98852339|99060604	n/a	0	0	0	0	0	0	36	0	0
11:49690381|49708915	ENSSSCG00000022078,	0	0	0	0	0	0	0	146	0
7:4687223|4691297	ENSSSCG00000001022,	25	42	60	0	0	0	0	29	0
12:60937061|60949425	n/a	0	0	0	201	0	0	0	132	0
6:101434777|101455143	ENSSSCG00000003709,	0	0	0	0	48	0	0	0	0
15:130325057|130511233	n/a	0	0	42	0	0	0	0	0	0
6:82216149|82348935	n/a	0	84	0	0	56	0	0	0	0
2:2101494|2102307	ENSSSCG00000012874,	42	0	0	0	48	34	43	36	0
4:136071929|136444165	n/a	0	14	0	0	0	0	0	0	0
6:16261615|16309258	ENSSSCG00000002755,	0	0	0	0	0	0	0	22	0
14:94811706|94815100	ENSSSCG00000010357,	0	63	36	100	0	0	14	73	92
17:43061013|43073920	ENSSSCG00000007280,	16	0	0	0	0	0	0	0	0
1:200334067|200338610	ENSSSCG00000005015,	0	0	0	0	0	26	0	0	0
4:129725177|129737167	n/a	0	0	0	0	0	43	0	0	0
8:143484196|143500629	ENSSSCG00000009231,	42	0	0	0	0	0	0	0	0
12:62904084|62950205	n/a	0	0	0	0	0	0	43	0	0
1:116900620|116917868	ENSSSCG00000004538,	0	0	0	0	0	0	21	0	0
4:102864459|102864946	ENSSSCG00000023991,	0	28	0	0	0	0	0	0	0
5:50345400|50349551	ENSSSCG00000000554,	0	0	0	0	0	0	0	14	0
1:132441607|132453607	ENSSSCG00000004620,	0	0	0	0	0	17	0	0	0
1:121497591|121500458	ENSSSCG00000026189,	0	0	24	0	0	0	0	0	0
5:70959929|71172526	n/a	0	0	0	0	0	0	0	0	14
5:17246417|17339454	n/a	126	42	18	348	0	0	0	0	0
10:37486613|37488301	ENSSSCG00000010996,	0	0	0	0	0	87	65	0	0
18:5627894|5629396	ENSSSCG00000016430,	134	42	12	0	0	0	0	58	0
JH118993.1:20803|21947	ENSSSCG00000029954,	0	35	0	0	0	0	0	0	0
8:80672499|80672831	n/a	0	0	0	0	0	0	0	0	14
15:130419001|130429452	ENSSSCG00000016174,	0	0	42	0	0	0	0	0	0
15:111789266|111838997	n/a	0	0	0	0	0	0	36	0	0
1:125146816|125147925	ENSSSCG00000004592,	0	49	0	0	16	0	0	0	0
13:33954373|33961723	n/a	0	0	0	0	0	0	0	22	0
1:300377341|300398288	ENSSSCG00000005604,	0	0	0	0	0	0	0	0	14
6:137844860|137861689	ENSSSCG00000003816,	0	0	0	36	0	0	0	0	0
4:102984325|102996128	n/a	0	0	24	0	0	0	0	0	0
6:126968671|127218750	n/a	0	0	0	0	0	69	0	0	0
9:96037782|96053461	ENSSSCG00000024761,	0	0	0	0	0	0	0	58	0
6:119247435|119248958	ENSSSCG00000003755,	25	0	0	0	0	0	0	0	0
14:115739339|115748510	n/a	0	0	0	91	0	0	0	0	21
14:31286863|31288112	ENSSSCG00000009776,	0	56	0	0	0	0	0	0	0
11:49487460|49494171	ENSSSCG00000024722,	0	0	0	0	0	0	0	0	42
11:25419818|25422675	ENSSSCG00000009430,	0	0	0	0	0	26	0	0	0
8:123713176|123893742	n/a	716	1204	1304	2152	597	497	518	477	522
1:299086646|299102904	ENSSSCG00000005589,	0	0	0	45	0	0	0	0	0
X:4479269|4491833	n/a	16	0	0	0	0	0	0	0	0
15:18583913|18585645	ENSSSCG00000015690,	33	0	0	0	0	0	0	0	0
8:103694327|103712082	n/a	33	0	12	0	64	0	36	0	0
3:133900144|133932690	n/a	0	0	0	0	0	0	0	14	0
5:89623389|89654969	n/a	16	0	0	0	0	0	0	0	0
12:34014368|34016607	ENSSSCG00000017617,	25	63	0	0	0	0	0	0	0
4:61932160|61934946	ENSSSCG00000006156,	0	0	0	0	0	0	21	0	0
13:142925649|142941310	ENSSSCG00000011843,	33	0	0	0	0	0	0	0	0
18:10792104|10816967	ENSSSCG00000016509,	0	0	0	0	0	0	21	0	0
1:300390656|300398288	ENSSSCG00000005604,	0	0	0	0	0	0	0	51	0
4:36903256|36908903	ENSSSCG00000006054,	0	0	24	0	0	0	0	0	0
5:31629973|31638026	n/a	0	0	0	0	0	0	51	0	0
4:134125263|134125567	ENSSSCG00000006885,	0	0	0	0	0	0	0	0	35
7:21571926|21573043	ENSSSCG00000001100,	0	14	0	0	0	0	0	0	0
4:37079181|37087253	ENSSSCG00000023873,	0	0	0	0	0	0	0	0	35
10:37657908|37671770	ENSSSCG00000010999,	0	0	0	64	0	0	0	0	0
4:55324656|55350233	ENSSSCG00000006137,	0	0	0	0	0	0	14	0	0
15:86609169|86614377	ENSSSCG00000015944,	0	0	0	0	0	26	0	0	0
4:139828383|139828842	ENSSSCG00000006927,	0	42	0	0	0	0	0	0	0
3:135350241|135358193	ENSSSCG00000008642,	0	0	18	0	0	0	36	0	0
6:79809424|79846296	n/a	0	0	18	0	0	0	0	0	0
15:130416683|130429452	ENSSSCG00000016174,	0	0	0	0	0	0	0	0	35
13:103721266|103726359	ENSSSCG00000025316,	0	21	0	0	0	0	0	0	0
12:47804289|47821501	ENSSSCG00000017791,	0	0	0	0	0	0	0	0	35
14:28156522|28157416	ENSSSCG00000009753,	0	0	0	0	0	0	14	0	0
3:72580187|72593654	n/a	0	0	0	0	0	0	0	44	0
1:242047463|242066517	ENSSSCG00000005207,	0	0	0	0	0	0	0	36	0
6:51907358|51909596	n/a	25	0	0	0	0	0	0	0	0
GL894597.1:55009|57428	n/a	0	0	0	0	0	0	43	0	0
10:14854489|14865032	ENSSSCG00000028178,	0	14	0	0	0	0	0	0	0
13:90683227|90695250	n/a	0	0	0	0	0	0	21	0	0
10:46597662|46681760	ENSSSCG00000011025,	0	0	0	100	0	0	0	29	0
1:49668384|49695061	ENSSSCG00000004254,	0	0	0	0	0	0	21	0	0
1:146252562|146463424	n/a	0	28	0	0	56	78	109	88	121
11:477479|513694	ENSSSCG00000026744,	0	28	0	0	0	0	0	0	0
2:139080932|139115586	ENSSSCG00000014267,	0	0	24	0	0	0	0	0	0
13:49869090|49880272	ENSSSCG00000026351,	0	0	0	0	0	0	0	0	42
8:75669302|75682094	ENSSSCG00000008972,	33	0	0	0	0	0	0	0	0
18:5384923|5423652	n/a	269	352	114	558	379	200	299	279	321
4:41107852|41115480	ENSSSCG00000006074,	0	0	0	0	0	0	0	22	0
1:133418894|133435248	ENSSSCG00000004631,	84	0	0	0	0	0	0	22	0
5:99032220|99069827	ENSSSCG00000000927,	0	28	0	0	0	0	0	0	0
15:147470007|147741406	n/a	0	28	0	0	0	0	58	0	0
6:88187287|88196465	ENSSSCG00000003654,	0	0	0	36	0	0	0	0	0
X:113092534|113092800	ENSSSCG00000012608,	33	35	0	0	0	0	0	0	0
13:168498039|168503390	ENSSSCG00000011970,	0	28	0	0	0	0	0	0	0
11:26150616|26155472	ENSSSCG00000024707,	25	0	0	0	0	0	0	0	0
2:31786725|31793144	ENSSSCG00000013322,	0	28	0	0	0	0	0	0	57
17:39442884|39445491	ENSSSCG00000007203,	0	0	0	54	0	0	0	0	0
9:55086735|55102209	ENSSSCG00000015136,	0	0	0	0	0	26	0	0	0
11:87003246|87004064	ENSSSCG00000009568,	328	126	217	293	201	61	116	139	157
9:70888223|70899574	ENSSSCG00000028035,	0	0	48	0	56	0	0	36	71
13:72820933|72998456	n/a	84	49	90	0	40	34	29	73	71
7:65162015|65165588	ENSSSCG00000001924,	0	0	12	0	0	0	0	0	0
15:137808684|137984032	n/a	6114	3951	5496	1896	1841	2076	1300	1535	1287
14:118521273|118534855	ENSSSCG00000010525,	16	0	0	0	0	0	0	0	0
11:5210653|5233354	ENSSSCG00000009319,	33	0	0	0	0	0	0	44	0
1:280567722|280575505	ENSSSCG00000005443,	0	0	0	0	0	0	0	14	0
2:3029587|3109853	n/a	33	0	24	0	0	0	0	0	0
7:14136139|14153157	ENSSSCG00000026034,	0	49	0	36	0	0	14	0	0
1:293750060|294102001	n/a	0	0	0	0	0	0	0	0	50
6:18436857|18441054	ENSSSCG00000002799,	0	0	0	0	0	0	0	44	0
10:58907402|58912493	ENSSSCG00000011085,	118	0	102	0	0	52	109	110	64
12:39224000|39229750	ENSSSCG00000017678,	0	0	0	0	56	0	0	0	0
1:119464349|119475959	ENSSSCG00000004561,	0	0	24	0	0	0	0	0	0
7:12247873|12298480	ENSSSCG00000001062,	0	0	0	0	0	0	0	14	0
2:107485328|107502259	n/a	0	0	0	0	0	17	0	0	0
13:50560048|50593923	ENSSSCG00000011496,	0	0	0	0	0	26	58	0	0
1:264964530|264964723	ENSSSCG00000005343,	0	21	0	0	0	0	0	0	0
14:115793646|115797670	ENSSSCG00000010486,	0	0	0	0	0	0	0	0	21
12:5476779|5477978	ENSSSCG00000017198,	126	0	66	36	0	0	73	0	50
13:33815459|33824539	ENSSSCG00000011340,	0	0	0	0	0	0	0	29	0
17:43051169|43055022	ENSSSCG00000007280,	0	0	0	0	0	0	0	0	92
4:98125120|98128385	ENSSSCG00000006388,	59	42	96	82	40	113	0	0	0
18:5627894|5634518	n/a	0	63	60	0	0	34	0	0	0
8:81613815|81684836	n/a	295	183	344	0	64	69	65	58	14
11:11141540|11236804	ENSSSCG00000021829,	0	0	0	0	0	0	0	0	21
2:132433336|132435460	ENSSSCG00000014240,	0	0	0	0	0	0	0	36	0
3:72511167|72519969	ENSSSCG00000021579,	0	0	12	0	0	0	0	0	0
8:42284295|42408064	n/a	0	0	0	0	0	17	0	0	0
5:32956398|33033688	n/a	0	0	54	0	0	0	0	0	0
3:81815281|81817069	n/a	0	21	0	0	40	0	51	0	0
14:14027675|14028151	ENSSSCG00000009682,	25	0	0	0	0	0	0	14	0
3:39856280|39857003	ENSSSCG00000007952,	0	0	0	0	64	0	0	0	0
17:55238609|55262601	ENSSSCG00000007454,	0	0	30	0	0	0	0	0	0
4:65026372|65030384	n/a	0	0	0	0	0	0	0	0	50
X:78770431|78838641	ENSSSCG00000012463,	0	0	0	0	56	0	0	0	0
GL892550.1:11977|17178	ENSSSCG00000011115,	0	0	0	0	48	0	0	0	0
13:98845780|99060604	n/a	16	21	0	0	0	0	0	0	0
11:81170344|81635374	n/a	0	0	0	36	0	0	0	0	0
4:12588491|12643641	n/a	0	0	0	0	0	0	29	0	0
10:53682211|53743854	n/a	0	0	0	0	0	0	43	124	121
6:132144863|132173603	ENSSSCG00000003790,	0	0	0	18	0	0	0	0	0
9:132289659|132295195	ENSSSCG00000027614,	50	21	36	0	0	0	51	0	21
GL896282.2:21447|22835	ENSSSCG00000024333,	0	0	0	0	0	0	0	0	50
16:43251568|43253665	ENSSSCG00000025194,	0	0	0	0	24	0	0	14	21
18:59639958|59696045	ENSSSCG00000016769,	42	0	102	91	40	34	94	66	143
6:99075904|99084372	n/a	0	0	0	54	0	0	0	0	0
14:95579373|95579872	ENSSSCG00000027767,	33	133	48	0	0	0	0	0	0
6:125857136|125865844	n/a	25	21	0	0	0	0	58	44	28
2:141893166|141893459	ENSSSCG00000014296,	0	0	0	0	0	0	21	0	0
13:101193078|101194708	n/a	0	0	24	0	0	0	0	0	0
14:120426421|120428102	ENSSSCG00000010543,	0	70	18	45	0	0	0	0	0
1:282666520|282667267	ENSSSCG00000005457,	0	0	42	0	0	0	0	0	0
JH118545.1:40523|47224	ENSSSCG00000022790,	0	0	24	0	0	0	0	0	0
5:93584635|93763194	n/a	345	225	368	476	0	157	102	0	0
2:108976430|108995405	ENSSSCG00000014177,	0	0	0	0	0	0	0	0	21
1:229828505|229845228	ENSSSCG00000025613,	0	0	0	0	0	0	0	0	28
GL892332.2:318148|324287	n/a	0	0	54	0	0	52	109	0	50
10:16280794|16292113	ENSSSCG00000010850,	0	35	36	0	0	0	0	117	14
4:7703297|7720472	ENSSSCG00000005943,	0	0	0	45	0	0	0	0	0
10:16863465|16884060	n/a	16	0	0	0	0	0	0	0	0
4:79089337|79101679	ENSSSCG00000006231,	92	35	90	109	88	0	58	80	42
6:82232758|82348935	n/a	0	28	48	0	0	17	29	0	0
8:93226754|93241704	ENSSSCG00000009061,	0	0	18	0	0	61	0	0	0
13:205649947|205663370	ENSSSCG00000021023,	0	0	12	0	0	0	0	0	0
14:79065361|79071718	ENSSSCG00000010261,	0	0	0	0	0	17	0	0	0
16:36664765|36684156	ENSSSCG00000016911,	0	0	42	0	0	0	0	0	0
4:114445064|114451892	ENSSSCG00000006740,	0	0	48	0	0	0	0	0	0
9:129664193|129732908	ENSSSCG00000015509,	0	0	0	0	0	0	14	0	0
7:48721997|48724829	ENSSSCG00000001727,	0	0	54	0	0	0	0	0	42
5:18270212|18666886	n/a	0	302	0	109	0	0	0	0	0
4:19615523|19626323	ENSSSCG00000005995,	0	0	0	0	0	0	0	0	14
17:65850447|65855120	ENSSSCG00000007514,	16	0	0	0	0	0	0	0	0
15:73900098|73915735	ENSSSCG00000015883,	0	0	0	0	0	34	0	0	0
10:58881715|58912493	ENSSSCG00000011085,	84	105	42	128	48	130	160	132	71
2:45062228|45067459	ENSSSCG00000025406,	0	0	36	0	0	0	0	0	0
14:30929985|30936038	ENSSSCG00000009765,	0	0	0	0	0	0	0	0	28
18:18671313|18690307	ENSSSCG00000016549,	16	0	12	0	0	0	0	0	0
7:35115791|35116326	ENSSSCG00000001528,	84	0	72	0	113	0	0	0	35
4:41090877|41115480	ENSSSCG00000006074,	0	0	0	0	0	0	36	0	0
13:218623702|218624418	ENSSSCG00000027926,	0	0	0	0	0	0	0	22	0
8:73375718|73382639	ENSSSCG00000024592,	16	49	48	100	121	165	80	95	78
15:120964226|120990471	ENSSSCG00000016127,	33	35	0	0	0	0	0	0	0
7:67564824|67587294	n/a	0	0	0	0	0	0	0	22	0
5:45551752|45567366	ENSSSCG00000030616,	42	42	0	0	0	0	0	0	0
3:84254791|84263643	ENSSSCG00000008382,	0	0	0	0	0	0	0	22	0
14:33446619|33450760	n/a	16	0	36	0	0	0	29	44	0
11:7775873|7796183	ENSSSCG00000009335,	0	28	0	0	0	0	0	0	0
18:41996051|42017561	ENSSSCG00000016661,	25	0	0	0	0	0	0	0	0
[truncated: 4,933 more rows]
