# Supplementary material for: Identification and expression characteristics of porcine embryonic circRNAs during the peri-implantation
Source: BMC Genomics. 2026 Mar 5;27:371. doi: 10.1186/s12864-026-12713-y (PMC13072549; doi:10.1186/s12864-026-12713-y)
Supplement: Supplementary file 5 — Supplementary Material 5. [file 12864_2026_12713_MOESM5_ESM.xlsx]

## Sheet: Sheet1
Supplementary Table S5. DEcircRNAs between D9 and D12
circRNA	Average SRPBM of circRNAs between groups	log2FoldChange	p-value	FDR
6:107633401|107827270	1651.93	-2.83584	4.72637e-30	5.14229e-27
6:45070836|45139175	1108.48	3.5192	6.81803e-16	3.70901e-13
2:9965104|10049067	1927.96	14.3641	1.12469e-15	4.07888e-13
15:131633789|131684607	1680.3	4.00534	2.72885e-13	7.42247e-11
18:52262210|52356954	597.787	12.8228	9.18102e-12	1.99779e-09
2:118846107|118961796	2798.44	1.71955	2.88325e-11	5.2283e-09
9:81814473|81988509	1587.21	-2.48807	5.89433e-11	8.49789e-09
9:82058623|82126273	717.814	-2.45181	6.24845e-11	8.49789e-09
15:114132269|114244326	441.667	2.91623	1.19536e-10	1.44505e-08
1:311287304|311347236	357.301	12.1334	3.15907e-10	3.43707e-08
7:24627308|24751226	484.343	12.286	5.93371e-10	5.86898e-08
9:82058623|82298140	630.294	-2.49634	9.05449e-10	8.20941e-08
1:153224255|153226225	286.213	11.8171	1.56753e-09	1.3119e-07
17:10389674|10421420	225.612	11.497	6.64852e-09	5.16685e-07
15:137808684|137984032	3464.11	-1.42829	7.45256e-09	5.40559e-07
6:77344573|77418217	1551.18	-1.64431	9.69906e-09	6.59536e-07
16:36742926|36748618	206.695	11.3758	1.14418e-08	7.32277e-07
5:23083310|23164933	6700.1	-1.58956	2.40888e-08	1.45603e-06
9:22356187|22510615	147.511	-10.9281	7.78011e-08	4.45514e-06
1:311422004|311466666	151.938	10.9125	9.40719e-08	5.11751e-06
GL895346.1:6767|9695	141.517	-10.8656	1.02067e-07	5.28806e-06
6:73334893|73430424	490.381	2.3044	1.27917e-07	6.32605e-06
3:24272672|24356481	1417.51	-1.54057	2.03935e-07	9.64702e-06
1:44437423|44540267	1592.34	1.43678	3.44477e-07	1.56163e-05
14:148062722|148089231	1053.82	1.46648	3.68297e-07	1.60283e-05
12:49599112|49802316	117.679	-10.5624	3.92092e-07	1.64076e-05
1:311422004|311661929	110.134	10.4773	4.90263e-07	1.97558e-05
6:127017993|127218750	321.804	3.02459	7.66076e-07	2.97675e-05
17:14843150|14885851	2113.99	-1.11572	1.17834e-06	4.42082e-05
10:8822750|8823165	87.4539	-10.1592	1.64375e-06	5.96132e-05
18:52262335|52356873	87.4407	10.1394	1.74738e-06	6.13274e-05
6:82232928|82348935	3628.07	-1.40645	1.8408e-06	6.2587e-05
6:47257975|47337425	3981.72	-2.10692	2.08754e-06	6.88256e-05
1:251516590|251552157	1983.1	1.3855	2.48653e-06	7.9569e-05
16:68067221|68311833	6854.67	9.14183	3.2309e-06	0.000100435
2:93851810|93868582	75.3367	9.9277	3.63615e-06	0.000109893
2:9832518|9868391	26006	9.68158	3.97084e-06	0.000116764
6:11926255|11926858	68.133	-9.78015	6.35068e-06	0.00018183
6:99256999|99317549	68.4942	9.76509	6.66046e-06	0.00018581
15:50970696|51152444	68.1685	9.73769	7.62058e-06	0.00020728
1:15907346|15948518	59.8458	9.56787	1.26174e-05	0.000334823
15:137710958|137952597	1011.98	-2.83884	1.41676e-05	0.000367008
2:153574244|153602436	56.3309	9.46083	1.82922e-05	0.000462836
8:123711620|123895142	53.8017	-9.40867	2.18321e-05	0.000539847
13:118617384|118745223	391.695	1.9824	2.27926e-05	0.000551075
13:141239521|141257701	52.8949	-9.38238	2.37061e-05	0.000560701
9:55394479|55420953	53.5479	9.37311	2.4507e-05	0.000567312
1:63827196|63872257	647.701	1.52592	2.50512e-05	0.000567827
8:96345974|96370788	54.9274	9.37368	2.61727e-05	0.000581141
1:25510519|25589991	711.519	-1.50735	2.79461e-05	0.000608108
6:82937671|83019536	1152.37	-1.14073	3.78835e-05	0.000808182
4:85304081|85367540	48.6112	-9.23176	3.88177e-05	0.000812186
13:76734202|76847836	7437.21	-1.25168	3.99665e-05	0.000820444
9:146585271|146598229	46.3056	9.10919	5.7553e-05	0.00115959
6:26380052|26383767	46.1908	9.10049	5.94448e-05	0.00117593
6:156189695|156190959	47.3605	-9.10513	6.40947e-05	0.00124527
2:10048902|10071176	44.728	9.05541	6.71568e-05	0.00125808
16:36722483|36748618	44.9021	9.0553	6.77833e-05	0.00125808
15:120872321|120884747	43.9515	-9.05136	6.82233e-05	0.00125808
6:43177209|43177632	43.4036	-9.03217	7.19992e-05	0.00130559
1:241060747|241086552	42.9855	-8.95056	9.9102e-05	0.00176759
5:93584635|93595868	41.1104	-8.91905	0.000102594	0.00180036
5:22894103|23106699	7894.83	-1.19839	0.000108466	0.00187319
1:283798123|283800217	40.2865	-8.88488	0.000113009	0.00192115
1:231411149|231633622	40.8866	8.87708	0.000116126	0.00194376
1:141682675|141994380	847.203	1.37205	0.000119613	0.00197179
10:31910594|31911739	39.935	8.8397	0.000128517	0.00208696
1:25518797|25589991	38.4419	-8.78805	0.000150832	0.00241331
10:12274354|12370142	485.966	1.77221	0.000214561	0.00336203
14:95579373|95579872	36.8304	-8.6709	0.000216307	0.00336203
15:112541222|112542770	36.2417	-8.64989	0.000227215	0.00348182
13:35647658|35687894	34.4601	8.55443	0.000284988	0.00430648
1:248529181|248640482	809.186	1.18983	0.000294181	0.00438451
10:19736916|19737342	32.7419	-8.45806	0.000375978	0.00552789
1:202490137|202523454	32.6872	-8.44881	0.000386587	0.00560809
6:119236749|119240218	31.9339	-8.41688	0.000415258	0.00594474
X:7258915|7271328	31.8841	8.38465	0.00044906	0.006268
14:95579373|95592563	32.1197	-8.39509	0.000449588	0.006268
8:93220585|93241704	31.3664	-8.38087	0.000455121	0.006268
3:29276416|29337133	31.67	-8.37272	0.00047389	0.00642831
2:147049942|147051156	31.8075	8.364	0.000478578	0.00642831
2:72958959|73081910	30.4208	-8.31685	0.000535216	0.0071014
18:5627894|5629396	30.5704	-8.25509	0.000652797	0.00831978
13:147773671|147780722	29.6202	-8.23948	0.000657159	0.00831978
2:141885830|141895222	29.6127	-8.23894	0.000657806	0.00831978
7:53408460|53478403	342.153	-1.86847	0.000665277	0.00831978
12:992244|1038595	29.049	-8.22092	0.000677804	0.00838012
2:147137211|147212170	1034.66	1.01709	0.000768055	0.00938925
9:102309677|102324317	394.197	-2.05683	0.000794966	0.00961026
4:67855860|67893087	27.5197	8.08548	0.000927019	0.0109845
9:144503744|144513873	27.8719	8.09007	0.00092884	0.0109845
14:31361690|31372689	27.2946	-8.07766	0.000958619	0.0112148
9:82271887|82319494	499.156	-4.68524	0.000999069	0.0115637
2:83313668|83314049	26.4948	-8.02526	0.00107462	0.0123072
13:210806110|210875564	1354.04	1.48469	0.00120403	0.0136457
13:42379269|42385893	26.028	7.96372	0.00122599	0.0137513
15:86637917|86671532	309.323	-1.80855	0.00132547	0.0147154
16:75191970|75390054	25.6886	7.92092	0.00135793	0.0149235
3:107521846|107611131	25.1734	7.89323	0.00143198	0.01558
7:30535486|30536488	24.5277	-7.85747	0.00156068	0.0168121
3:45554717|45556311	24.5535	7.84504	0.00158558	0.0169128
9:13516002|13735468	778.142	-1.39298	0.00189234	0.019989
5:77331534|77372323	23.2358	7.73338	0.00200125	0.0208828
9:55078290|55102209	23.0379	-7.73395	0.00201535	0.0208828
14:10662186|10670593	22.9199	-7.72415	0.00205526	0.0210955
2:149809923|149812640	22.786	-7.70038	0.00216834	0.0220481
3:76306490|76324375	22.877	-7.69128	0.00222475	0.0224123
9:2455541|2612054	614.3	1.7316	0.00246576	0.0246123
7:4687223|4691297	20.8152	-7.52594	0.00304232	0.0300913
12:27207179|27311177	405.281	-1.97982	0.0030907	0.030189
10:25096523|25205673	21.0463	7.51439	0.00310769	0.030189
13:144391256|144395141	20.6258	-7.50699	0.00315452	0.0302786
12:49593957|49802316	509.957	-5.81084	0.00317258	0.0302786
5:72938777|72998069	19.5545	7.3805	0.00396671	0.037205
1:146145952|146349642	643.588	1.31845	0.0040024	0.0372189
11:56283465|56299174	18.7142	-7.32268	0.00441247	0.0406845
7:24642345|24704878	107.598	7.67682	0.00447561	0.0409198
1:101482924|101554111	45.2626	7.53268	0.00454818	0.0410037
9:146290018|146400265	741.109	-1.01073	0.00456015	0.0410037
18:735742|793351	56.0816	7.51679	0.00500969	0.0443059
2:92155128|92318020	39.9772	7.44492	0.00507962	0.0443059
7:1987011|2014810	33.053	-7.40627	0.00509007	0.0443059
14:55592489|55869595	36.7073	7.42554	0.00509029	0.0443059
8:96361567|96401166	47.4708	7.47235	0.00513736	0.0443607
12:49598869|49802316	23.1085	-7.29841	0.00526342	0.0450034
6:40223596|40381022	29.3126	-7.35652	0.00529451	0.0450034
12:24040529|24303120	36.526	-7.39796	0.00537531	0.045336
9:132289659|132295195	17.2244	-7.1955	0.00544742	0.0454992
1:202522458|202523454	32.4587	-7.35916	0.00550135	0.0454992
2:4103081|4450312	17.0314	-7.16902	0.00570709	0.0454992
7:39709891|39710491	22.6161	-7.24839	0.00572965	0.0454992
15:119988764|120087629	401.411	5.43937	0.005748	0.0454992
8:96360748|96401166	31.0207	7.3194	0.00575696	0.0454992
2:117898216|117922618	17.2486	-7.16818	0.00576067	0.0454992
17:43098460|43110584	28.2924	7.29086	0.00583076	0.0454992
9:138716542|138721428	29.6437	7.30174	0.00583209	0.0454992
3:39564463|39565175	30.2407	7.30438	0.00585229	0.0454992
15:114074677|114168230	30.2323	7.30409	0.00585467	0.0454992
3:61786857|62035671	27.0992	7.27363	0.00590422	0.0455588
17:29783317|29789147	23.6842	-7.23082	0.00605753	0.0457355
15:59972990|59997451	27.4229	7.25019	0.00619195	0.0457355
7:26926482|26927861	33.9933	7.29753	0.00619732	0.0457355
5:88358137|88439154	31.358	7.27364	0.00626953	0.0457355
4:113204856|113228605	28.3794	-7.24908	0.00634157	0.0457355
5:18416042|18668048	38.0195	-7.30918	0.00635308	0.0457355
9:36850715|36867961	22.0255	-7.18631	0.00635333	0.0457355
10:50698422|50702358	22.1523	7.18082	0.00637935	0.0457355
2:142522062|142535381	23.0276	7.18017	0.0065064	0.0457355
15:86579482|86671532	21.9075	-7.17173	0.00651008	0.0457355
16:36742926|36775306	21.9698	7.16336	0.00656292	0.0457355
13:106138563|106139375	25.2959	7.19469	0.00660969	0.0457355
16:68923545|68924509	16.2316	7.07459	0.00662005	0.0457355
18:52318955|52369658	23.919	7.17175	0.00672196	0.0457355
1:306987792|306988734	25.0042	-7.18373	0.00676106	0.0457355
15:111984396|112007013	21.71	7.14371	0.00676725	0.0457355
10:50688302|50723087	24.9702	7.17381	0.00682259	0.0457355
7:48909170|48934323	21.6506	7.13764	0.00683413	0.0457355
17:42526614|42702193	27.8119	-7.19437	0.00692473	0.0457355
GL893762.1:67815|75724	15.8723	-7.04875	0.00694516	0.0457355
14:98532045|98538094	28.0881	7.18986	0.00695633	0.0457355
12:24242431|24243253	25.3341	7.15727	0.00706881	0.0457355
14:132243465|132247290	21.4383	7.1149	0.00709083	0.0457355
1:202605803|202612325	15.4941	-7.02996	0.00710402	0.0457355
11:54369518|54473280	23.1133	7.13051	0.00713007	0.0457355
1:270602784|270619968	25.1443	7.14999	0.00713722	0.0457355
12:36567831|36569285	15.7068	-7.03096	0.00714616	0.0457355
1:41655344|41731269	24.0143	7.13358	0.00720855	0.0458649
6:12077068|12095147	24.7949	7.13491	0.00728784	0.0460998
3:18229680|18232887	211.669	1.78771	0.00733069	0.0461028
13:144391256|144392386	25.7584	-7.13696	0.00742587	0.046433
2:78551140|78555473	22.9392	7.0948	0.00757171	0.0465425
2:85467251|85490186	22.9392	7.0948	0.00757171	0.0465425
4:35844936|35911000	15.3261	6.98003	0.00769118	0.0470113
13:44026155|44034867	20.9354	7.05674	0.00778861	0.0471566
2:108987945|108989283	25.2193	7.09947	0.00780165	0.0471566
17:52872255|52982857	311.423	1.46321	0.00799649	0.0480673
1:202490137|202497584	20.3416	-7.03292	0.00808827	0.0482287
3:51121496|51127498	38.777	7.15945	0.008112	0.0482287
14:55361383|55634995	20.4516	7.01935	0.00823636	0.0487019
4:35980007|36062940	273.653	1.68747	0.00843841	0.049627
10:37123723|37131391	20.0072	-6.9927	0.00861515	0.0499374
1:181051819|181055410	20.0072	-6.9927	0.00861515	0.0499374
7:116360508|116367534	21.4532	-7.00827	0.00862888	0.0499374
