# Supplementary material for: Identification and expression characteristics of porcine embryonic circRNAs during the peri-implantation
Source: BMC Genomics. 2026 Mar 5;27:371. doi: 10.1186/s12864-026-12713-y (PMC13072549; doi:10.1186/s12864-026-12713-y)
Supplement: Supplementary file 6 — Supplementary Material 6. [file 12864_2026_12713_MOESM6_ESM.xlsx]

## Sheet: Sheet1
Supplementary Table S6. DEcircRNAs between D9 and D15
circRNA	Average SRPBM of circRNAs between groups	log2FoldChange	p-value	FDR
6:47257975|47337425	3658.22	-2.41593	9.30184e-35	1.39342e-31
15:59970423|59997451	1534.6	6.06039	1.37331e-27	1.02861e-24
6:73334893|73430424	779.411	3.15504	1.12122e-25	5.59862e-23
15:131633789|131684607	1870.63	4.26591	5.12854e-25	1.92064e-22
15:114075376|114168230	951.672	2.47236	4.39874e-22	1.31786e-19
5:23083310|23164933	5948.58	-2.06281	1.31976e-20	2.86186e-18
6:45070836|45139175	1237.85	3.76791	1.33732e-20	2.86186e-18
15:137808684|137984032	3095.78	-1.79702	2.90861e-19	5.32661e-17
9:55420796|55468658	516.407	2.64022	3.20023e-19	5.32661e-17
9:81987561|82105500	841.332	-2.68712	1.55497e-15	2.32935e-13
2:9965104|10049067	1292.89	13.8754	5.1477e-15	7.01023e-13
1:63827196|63872257	805.058	2.0219	7.78223e-15	9.71481e-13
5:24783952|24826063	2834.14	-1.61029	1.8542e-14	2.13661e-12
13:168193917|168476335	2680.13	-1.60914	2.56797e-14	2.74773e-12
2:118846107|118961796	2370.76	1.48976	3.18606e-14	3.18181e-12
1:311287304|311347236	1019.33	13.5638	3.56405e-14	3.33685e-12
17:14843150|14885851	1847.65	-1.55721	7.8967e-14	6.95838e-12
6:77344573|77418217	1506.59	-1.52716	9.35902e-14	7.78878e-12
15:137710958|137952597	1000.2	-2.5048	2.74647e-13	2.16538e-11
5:22894103|23106699	6796.41	-1.77286	8.32835e-13	6.23793e-11
15:50970696|51152444	533.411	12.7098	5.06024e-12	3.60964e-10
14:148062722|148089231	1014.3	1.48683	7.34616e-12	5.00207e-10
1:311422004|311466666	368.313	12.2139	7.29802e-11	4.75323e-09
1:311422004|311661929	361.893	12.1931	7.98298e-11	4.98271e-09
10:12274354|12370142	875.173	2.88548	9.7796e-11	5.85994e-09
4:95979275|96295240	236.555	2.8954	2.04181e-10	1.1764e-08
8:12379709|12409262	5025.26	-1.49517	2.98125e-10	1.65404e-08
13:76734202|76847836	6810.89	-1.46508	4.69292e-10	2.51071e-08
18:52262210|52356954	273.577	11.8225	5.034e-10	2.60032e-08
16:29621190|29681127	1161.78	1.84892	1.12108e-09	5.59793e-08
15:114132269|114244326	302.218	2.36517	3.833e-09	1.8522e-07
1:25510519|25589991	656.526	-1.71667	5.48458e-09	2.56747e-07
1:153224255|153226225	186.889	11.3075	5.77034e-09	2.61938e-07
3:3470907|3662413	178.905	11.2514	7.33245e-09	3.23059e-07
6:82232928|82348935	3563.57	-1.26335	7.90048e-09	3.38141e-07
2:17755529|17771066	144.527	10.9603	2.65982e-08	1.10678e-06
6:44991359|45006970	141.364	10.9184	3.34235e-08	1.3532e-06
1:141824210|141994380	411.363	1.93368	3.54758e-08	1.3985e-06
9:55394479|55420953	135.799	10.8737	3.8772e-08	1.48924e-06
6:107633401|107827270	1806.77	-1.68869	4.68663e-08	1.75514e-06
GL895346.1:6767|9695	135.731	-10.774	5.77566e-08	2.11023e-06
9:146290018|146400265	633.636	-1.52292	6.95557e-08	2.48082e-06
1:2150622|2238552	121.227	10.716	7.58978e-08	2.64407e-06
14:64096632|64104011	116.584	10.6588	9.74159e-08	3.31657e-06
13:210806110|210875564	1992.81	2.25836	1.17236e-07	3.90264e-06
2:158058831|158121727	107.652	10.545	1.57029e-07	5.11369e-06
1:141682675|141994380	1037.15	1.83632	1.87141e-07	5.96463e-06
13:18323062|18347086	102.306	10.4805	1.99006e-07	6.21064e-06
6:147753296|147835689	1999.37	-1.05895	2.58267e-07	7.89561e-06
1:15907346|15948518	96.8443	10.3889	3.01452e-07	9.0315e-06
8:123711620|123893742	868.243	-1.35656	4.06706e-07	1.1946e-05
11:14212237|14277417	93.16	10.3151	4.28964e-07	1.23574e-05
8:124913148|124953169	1558.17	-1.03132	4.90967e-07	1.38768e-05
9:10497641|10725453	474.827	-1.98344	6.4237e-07	1.78198e-05
16:24983954|24994149	83.242	10.178	6.78739e-07	1.84864e-05
3:24272672|24356481	1295.15	-1.78696	7.8567e-07	2.10167e-05
1:284643223|284749270	244.076	-2.27456	8.67724e-07	2.28044e-05
1:251516590|251552157	1793.86	1.27105	9.43282e-07	2.43627e-05
10:8822750|8823165	83.0698	-10.0758	9.74554e-07	2.47438e-05
18:10581955|10583041	76.5806	10.0425	1.18805e-06	2.96617e-05
16:9153185|9210113	69.9992	9.92893	1.73249e-06	4.25454e-05
2:89270254|89591671	704.194	1.59246	2.0193e-06	4.87889e-05
1:41655344|41731269	66.6387	9.84223	2.47461e-06	5.88406e-05
10:45728965|46000278	64.7606	9.817	2.59623e-06	6.0768e-05
3:61786857|62035671	64.2916	9.79494	2.89477e-06	6.67132e-05
2:78532006|78711160	62.7049	9.76653	3.14058e-06	7.12816e-05
2:93851810|93868582	60.7164	9.71795	3.74495e-06	8.37238e-05
3:18229680|18232887	253.806	2.20144	3.80055e-06	8.37238e-05
14:92380920|92384221	58.9283	9.67155	4.43747e-06	9.63382e-05
6:127017993|127218750	226.802	2.53239	5.07641e-06	0.000108635
16:36742926|36748618	56.3075	9.57735	6.55055e-06	0.000138207
1:281586888|281674110	54.3621	9.55009	6.79616e-06	0.000141398
6:92745097|92803482	55.2733	9.54763	7.28089e-06	0.000149408
11:21049875|21058972	53.4869	9.52353	7.47926e-06	0.000151405
6:75364691|75542754	59.2913	-9.52665	8.02146e-06	0.000160215
12:50456560|50481892	53.6787	9.5007	8.59353e-06	0.000169383
2:9832518|9868391	16322.1	9.17947	9.43234e-06	0.000183502
9:38389524|38420790	50.7969	9.44938	9.55812e-06	0.000183565
6:50530897|50531586	261.848	-2.22052	1.08716e-05	0.000206148
14:39955674|39955886	52.9261	-9.38024	1.24665e-05	0.000233434
16:22554303|22557643	47.7857	9.34522	1.38582e-05	0.000256291
10:53682211|53743854	47.9249	9.34029	1.43568e-05	0.000262275
2:9989170|10049067	50.7763	9.36083	1.52889e-05	0.000275938
14:55361383|55634995	49.0648	9.33701	1.56588e-05	0.000279249
3:51121496|51127498	46.2969	9.2982	1.61376e-05	0.000281263
6:26380052|26383767	46.4536	9.29996	1.61473e-05	0.000281263
2:47573699|47819708	46.1974	9.29276	1.64993e-05	0.000284092
10:46597662|46613689	46.1926	9.28882	1.68296e-05	0.000286486
17:42526614|42706643	2067.66	-1.30625	1.77785e-05	0.000299238
2:30149463|30150564	44.369	9.21055	2.23584e-05	0.000372143
4:61689125|61946991	42.5762	9.16379	2.51622e-05	0.000414209
12:992215|1032660	239.973	-2.19468	2.6443e-05	0.000430562
18:45536718|45586937	42.0363	9.12988	2.87409e-05	0.000462945
7:5331103|5487200	41.8075	9.12178	2.94609e-05	0.000469493
16:68067221|68311833	3350.47	8.18982	3.12509e-05	0.000492777
15:120872321|120875195	42.6138	-9.07169	3.22625e-05	0.00050343
13:210781573|210819635	40.6853	9.07762	3.39282e-05	0.000518617
16:22536691|22557643	40.101	9.06576	3.45575e-05	0.0005229
18:57721198|57730875	39.9842	9.05189	3.66469e-05	0.000548971
12:49593957|49802316	538.979	-2.96585	3.8242e-05	0.000567194
11:5454621|5455362	40.6358	9.04288	3.9878e-05	0.000585659
5:93227769|93326810	39.3104	9.01474	4.17977e-05	0.000607893
4:106615781|106624571	39.4204	9.01026	4.29824e-05	0.000619112
3:16739096|16740041	39.1645	8.99424	4.55547e-05	0.000649914
12:34001990|34002976	39.6143	-8.95566	4.64041e-05	0.000655787
7:53408460|53478403	347.817	-1.48272	4.73421e-05	0.00066279
13:3656432|3725467	489.647	6.97419	5.41613e-05	0.000747057
5:3524350|3640010	37.8389	8.93724	5.43586e-05	0.000747057
6:99506005|99547687	38.0774	8.93549	5.56109e-05	0.00075068
1:241060747|241086552	40.3527	-8.92661	5.56245e-05	0.00075068
2:30477465|30491902	36.454	8.88992	6.15104e-05	0.000818731
9:22356187|22510615	170.958	-2.19518	6.17601e-05	0.000818731
1:116736713|116748998	35.0736	8.82362	7.53728e-05	0.000990425
4:45690143|45724049	34.7762	8.80095	8.15907e-05	0.00106281
18:59790060|59921726	419.049	-1.27213	8.37393e-05	0.00108139
9:13516002|13735468	801.438	-1.01603	8.60079e-05	0.0011012
2:10048902|10071176	34.0799	8.77017	8.89632e-05	0.00112938
16:22541545|22557643	34.4769	8.76366	9.3864e-05	0.00118158
14:95579373|95579872	35.8044	-8.73377	9.79675e-05	0.00122296
13:77089983|77289727	33.5993	8.73542	9.99544e-05	0.00123745
18:44782112|44796486	32.8905	8.70069	0.000110357	0.00135503
8:82954008|83030613	32.7269	8.68551	0.000116285	0.00140898
1:241875289|241903294	32.4388	8.68033	0.000116632	0.00140898
4:88607905|88676666	33.0584	8.68213	0.000120382	0.00144266
17:10389674|10421420	32.0979	8.63319	0.000138266	0.00164383
1:270602784|270619968	31.1563	8.60714	0.000144525	0.00170471
13:132473582|132575980	32.2388	8.60984	0.0001529	0.00178941
3:24272672|24357418	31.8988	-8.56477	0.000154242	0.00179112
2:147049942|147051156	30.4535	8.56218	0.000165071	0.00189583
13:116036816|116237469	30.375	8.55978	0.00016579	0.00189583
1:202490137|202523454	31.618	-8.53187	0.000172623	0.001952
4:51356571|51369556	30.2819	8.54691	0.000173308	0.001952
10:19736916|19737342	31.0489	-8.50849	0.000182872	0.00204435
5:24800153|24838893	30.697	8.52634	0.000192642	0.00213761
7:101076419|101214404	29.8194	8.50638	0.00019693	0.00216186
6:119236749|119240218	30.3153	-8.4748	0.000199044	0.00216186
14:95579373|95592563	31.1767	-8.48811	0.000199157	0.00216186
13:117684687|117820011	29.3346	8.48953	0.000203573	0.00219151
2:30450151|30464133	29.0509	8.48323	0.000204814	0.00219151
4:98125120|98128385	30.023	-8.45437	0.000211421	0.0022348
15:36556955|36577833	28.9357	8.47244	0.000211844	0.0022348
8:93220585|93241704	29.874	-8.44815	0.000214434	0.00224631
6:10493945|10571820	29.7315	8.4802	0.000216276	0.00224987
1:304797554|304798876	28.8974	8.45766	0.000223468	0.00230865
3:29276416|29337133	30.0754	-8.43252	0.000230431	0.00236428
8:81613815|81684836	148.858	-2.42363	0.000232625	0.00237056
6:16298300|16309258	27.9992	8.39624	0.000265225	0.00268451
2:59237034|59274491	27.7929	8.39065	0.00026726	0.00268695
17:31192683|31467207	27.6999	8.37766	0.000278606	0.00278234
2:141885830|141895222	28.3387	-8.32555	0.000307573	0.00305129
5:17246417|17339454	28.8589	-8.3317	0.00031049	0.00305996
13:147773671|147780722	28.0734	-8.30953	0.000320909	0.00312356
2:87204233|87215862	27.7365	-8.2968	0.00032875	0.00317721
4:35844936|35911000	26.2079	8.25976	0.000386102	0.00370757
13:35647658|35721305	26.2509	8.24209	0.000411404	0.00392537
3:29971772|29972893	25.6666	8.20194	0.000455088	0.0043147
1:141982455|141994380	25.1114	8.17934	0.000474958	0.00447476
13:24296721|24371577	139.945	4.21327	0.000483684	0.00451801
9:82271887|82319494	514.904	-3.05368	0.00048558	0.00451801
2:83313668|83314049	25.2306	-8.12368	0.000514515	0.00475768
9:30651942|30658578	24.2161	8.11724	0.000552587	0.00507837
6:92172007|92179625	24.8816	-8.08586	0.00057082	0.00521395
5:63577496|63726112	2820.81	1.43067	0.000634864	0.0057638
8:93287563|93308599	23.145	8.03308	0.000679128	0.00612852
11:19157893|19158675	23.3292	8.0292	0.000694984	0.00623405
14:81955876|81981214	22.9387	8.01678	0.000706283	0.00629769
16:36742926|36775306	22.7946	7.99933	0.000739599	0.00655574
1:103946010|104258600	170.352	2.5752	0.000839608	0.00739843
6:125473732|125477945	22.399	7.93339	0.000884592	0.00774923
12:24242431|24243253	21.8787	7.92051	0.000892294	0.00777126
9:102309677|102324317	396.425	-1.66815	0.000927777	0.00803358
5:73490736|73508782	22.3574	7.90444	0.000962103	0.00827707
1:250053841|250054732	22.7319	-7.87825	0.000966948	0.00827707
13:130356500|130360814	21.5378	7.87095	0.00101433	0.0086333
9:55078290|55102209	21.9224	-7.84385	0.00102452	0.00867078
2:153574244|153602436	21.5555	7.85846	0.00105304	0.00886212
9:107358595|107359989	20.7887	7.79988	0.00119449	0.00990179
4:34617495|34641574	20.7182	7.79768	0.00119744	0.00990179
8:40572430|40691447	303.141	1.35156	0.00120254	0.00990179
7:97739664|97746028	20.534	7.79243	0.00120302	0.00990179
13:158524462|158542736	20.8987	7.7898	0.00123664	0.0100931
12:62856130|62919117	20.3898	7.77905	0.00123974	0.0100931
13:150105423|150111397	20.2936	7.76525	0.00128229	0.010383
1:195112533|195115065	20.6046	7.768	0.00129413	0.0104226
7:83585502|83590703	21.4769	-7.7503	0.00130973	0.0104918
9:11209215|11228318	20.5992	-7.7157	0.00137764	0.0109191
10:45755013|46000278	949.25	1.18209	0.00148341	0.0116955
7:128851816|128853715	19.5992	7.67895	0.00156679	0.0122883
3:107521846|107611131	19.3156	7.66774	0.00159061	0.0124101
1:97905979|97924771	19.2709	7.66366	0.00160426	0.0124517
2:93851810|93857047	230.192	1.88465	0.00163294	0.012609
3:39564463|39565175	19.7382	7.66129	0.00165525	0.0127157
13:144391256|144395141	19.7728	-7.62593	0.00168745	0.012897
1:144705007|144706137	219.144	1.45101	0.00172971	0.0131528
16:77938945|77961255	19.3719	-7.59081	0.00181485	0.0137305
7:12247873|12271827	18.9651	7.60711	0.00183571	0.0138185
13:218430260|218539731	98.8726	3.70668	0.00205787	0.0153583
13:28753936|28776755	18.1934	7.54691	0.00206075	0.0153583
6:26465042|26466884	18.3102	7.54177	0.00210121	0.0155055
18:9569859|9588258	17.9851	7.53068	0.0021249	0.0156034
1:300126112|300142568	18.2462	7.53139	0.00215043	0.0157138
GL892628.1:7171|25809	18.0109	7.52396	0.00216497	0.0157433
12:16085352|16101827	17.9613	7.49671	0.00231367	0.0166749
9:2455541|2612054	496.647	1.42323	0.00234232	0.0167885
6:62396478|62430900	234.256	-1.49331	0.00237576	0.0169471
Y:1361222|1367464	17.095	7.41931	0.00268088	0.019033
1:110525008|110548336	117.195	2.00912	0.00270267	0.0190972
10:17976426|18149975	16.8919	7.40515	0.00274625	0.019314
10:58870241|58912493	17.1272	7.39497	0.00284858	0.0199401
2:141893166|141895222	214.035	-1.48022	0.0029118	0.0201939
11:495509|513694	17.2386	-7.35854	0.00293483	0.0202598
9:146567815|146795141	63.5058	4.76433	0.00303794	0.0208754
9:138716542|138721428	16.5861	7.34051	0.00315872	0.0216062
11:55451765|55462575	15.9728	7.28618	0.00347804	0.0236597
2:117898216|117922618	16.7412	-7.27514	0.00349052	0.0236597
2:4103081|4450312	16.3964	-7.25962	0.00355921	0.0237616
10:34185291|34313540	357.77	1.12915	0.00356156	0.0237616
13:156006479|156014054	15.7407	7.27002	0.003569	0.0237616
6:103828536|103854303	15.8798	7.26695	0.00361926	0.0238873
15:55433780|55440711	15.7024	7.26266	0.00362323	0.0238873
9:8237835|8242946	15.6702	7.26051	0.00363572	0.0238873
14:92407605|92425347	15.6992	7.2531	0.00370349	0.0242263
3:17254499|17255299	15.6767	7.24764	0.00374522	0.0242976
2:78551140|78555473	87.5937	7.64403	0.00374682	0.0242976
12:12135663|12137409	117.858	1.79525	0.00416925	0.0266903
9:37819879|37841000	108.272	1.88069	0.00432743	0.027585
14:948863|949498	15.1697	-7.12632	0.00453843	0.028686
3:46250087|46254068	15.0895	-7.12043	0.00458067	0.0288313
13:158525065|158542736	60.2654	7.46034	0.00467502	0.029302
6:99256999|99317549	35.7494	7.36224	0.0047073	0.0293814
5:20667769|20702029	14.6903	7.11766	0.00476773	0.0295733
GL893762.1:67815|75724	15.1173	-7.10201	0.00477753	0.0295733
8:3290947|3318329	14.513	7.10531	0.00485588	0.0298808
6:99236964|99317549	35.8582	7.3445	0.0048671	0.0298808
8:19208010|19225663	14.4292	7.09415	0.0049541	0.0302908
1:240793905|240848562	157.599	-7.51508	0.00499894	0.030417
X:106978782|106988101	38.0839	7.33994	0.00501535	0.030417
GL892407.1:24079|26882	35.825	7.32327	0.00505484	0.0305329
13:28828409|28836794	14.2487	7.0736	0.00513361	0.0306376
7:122965991|123000034	31.5599	7.28769	0.00513635	0.0306376
12:36567831|36569285	14.7851	-7.0613	0.0051388	0.0306376
8:91436782|91512346	33.2262	7.29687	0.00515399	0.0306376
1:288511395|288691397	30.806	7.256	0.00538887	0.0318212
15:118153598|118255877	30.7542	7.25499	0.00539558	0.0318212
X:19334301|19351890	124.623	1.82406	0.00547754	0.0321779
2:10092664|10109947	42.0202	-7.2878	0.00554662	0.0324564
2:142522062|142535381	35.4963	7.26552	0.00558163	0.0325342
18:35300414|35598886	30.686	7.22779	0.00566092	0.032734
9:134113705|134329949	30.686	7.22779	0.00566092	0.032734
3:39564463|39600713	24.8899	7.17868	0.00568147	0.032734
GL895707.1:5758|7546	26.943	7.19454	0.00570866	0.0327647
15:61883151|61892350	25.7246	7.17575	0.00579436	0.0331296
17:29789957|29793996	26.9432	-7.16763	0.00581813	0.033139
6:40223596|40381022	27.3567	-7.16747	0.00585822	0.0332365
5:108030113|108231765	24.9156	7.16037	0.00587962	0.0332365
5:81375491|81393509	23.7934	7.14099	0.005972	0.0335875
10:25096523|25205673	22.6455	7.12519	0.00601455	0.0335875
1:202513334|202523454	94.6313	-4.79	0.00601869	0.0335875
1:144729933|144740947	23.7419	7.1351	0.00603139	0.0335875
7:101076419|101126663	22.921	7.11926	0.00611426	0.0336957
12:24040529|24303120	35.154	-7.1949	0.00613994	0.0336957
13:34824430|34827287	24.1073	7.12549	0.00617938	0.0336957
18:47708686|47715249	24.1073	7.12549	0.00617938	0.0336957
16:54880272|54880407	23.7261	7.1215	0.00618235	0.0336957
6:138053763|138088819	13.3328	6.96372	0.00618579	0.0336957
9:97084813|97187229	23.5822	7.11595	0.00622827	0.0338042
5:72938777|72998069	32.5176	7.18134	0.00627097	0.0338532
1:202522458|202523454	31.3768	-7.15867	0.00628249	0.0338532
4:143304255|143314129	24.5383	7.11812	0.00630932	0.0338758
10:479674|608944	23.3199	7.09949	0.00638768	0.0341741
10:48125462|48157052	20.1992	7.05172	0.00654161	0.0344368
14:32735062|32741361	20.1992	7.05172	0.00654161	0.0344368
1:255743644|255748862	22.3667	7.06743	0.00665171	0.0344368
7:20415577|20423283	16.7831	6.99309	0.00666782	0.0344368
6:82232928|82349654	21.0447	-7.03141	0.0066952	0.0344368
17:29783317|29789147	22.1912	-7.044	0.00670306	0.0344368
13:50636313|50648094	23.4161	7.07205	0.00672393	0.0344368
1:58472238|58517592	16.7396	6.98735	0.00673255	0.0344368
2:94729329|94748824	16.7396	6.98735	0.00673255	0.0344368
12:49598869|49802316	21.5662	-7.03401	0.00673933	0.0344368
2:92155128|92318020	20.9422	7.04297	0.00675723	0.0344368
14:21553354|21576174	19.4904	7.02182	0.00680014	0.0344368
5:60475998|60517522	19.4904	7.02182	0.00680014	0.0344368
7:122953878|123023072	16.6723	6.9807	0.00680461	0.0344368
15:114074677|114168230	16.6723	6.9807	0.00680461	0.0344368
8:40313491|40343610	16.6723	6.9807	0.00680461	0.0344368
12:37398861|37430842	23.1181	7.05848	0.00685321	0.034566
1:280482957|280497683	18.8398	6.99764	0.00700015	0.035032
2:89904144|89996112	18.8398	6.99764	0.00700015	0.035032
11:86495548|86506554	19.3363	-6.98193	0.00705115	0.035032
12:37425385|37429409	19.669	-6.98555	0.00706109	0.035032
7:35879122|35959559	24.7042	7.0563	0.00706298	0.035032
7:39709891|39710491	21.0851	-7.00035	0.00709603	0.035032
1:202490137|202497584	19.0036	-6.96881	0.00716537	0.035032
14:13445402|13486104	18.3682	6.97583	0.00720142	0.035032
13:35122058|35125451	22.7639	7.02585	0.00721784	0.035032
10:77000880|77001883	16.4609	6.94615	0.00721847	0.035032
5:18416042|18668048	36.3168	-7.10509	0.0072226	0.035032
5:73514778|73520522	28.5741	7.07184	0.00724232	0.035032
5:18531856|18668048	16.8142	-6.93001	0.00724961	0.035032
15:61777761|61782824	13.0484	-6.85216	0.00730858	0.0351569
18:44782112|44784505	16.7738	-6.92408	0.00732239	0.0351569
1:36785979|36841184	19.0915	6.97291	0.0073691	0.0352028
10:56638695|56675627	18.7725	6.96527	0.00741636	0.0352028
X:7258915|7271328	18.4513	6.95845	0.00744946	0.0352028
16:37494597|37500411	18.4513	6.95845	0.00744946	0.0352028
9:146291801|146400265	18.4513	6.95845	0.00744946	0.0352028
5:70959929|71172480	17.3737	6.94152	0.00747346	0.0352052
15:59972990|59997451	17.9693	6.94766	0.00750763	0.0352553
2:78515947|78551415	18.4782	6.94473	0.00764291	0.0355561
GL894597.1:33450|47967	18.4782	6.94473	0.00764291	0.0355561
13:169207897|169340724	17.0857	6.91232	0.00782376	0.0358724
6:25841148|25914846	16.0433	6.89544	0.00783307	0.0358724
1:287936886|287937948	18.6543	6.93319	0.00783563	0.0358724
11:5274155|5288837	16.0723	6.89419	0.00785795	0.0358724
15:112138368|112157900	15.9812	6.89124	0.00787946	0.0358724
17:42526614|42702193	27.1072	-6.99419	0.00791982	0.0358724
6:125666114|125671201	18.4418	-6.90662	0.00792094	0.0358724
13:218494792|218635183	15.9522	6.88581	0.00795186	0.0358724
18:5627894|5634518	19.9458	-6.92271	0.00796514	0.0358724
1:94535554|94542426	19.5329	-6.91713	0.0079725	0.0358724
18:52262210|52358192	15.9635	6.88209	0.00800947	0.0358724
13:156006479|156023826	17.2618	6.90108	0.00802219	0.0358724
7:101076419|101165204	17.2618	6.90108	0.00802219	0.0358724
15:119473764|119477870	15.9232	6.87645	0.00808281	0.0359565
1:181051819|181055410	19.12	-6.90325	0.00809758	0.0359565
5:24784655|24826063	16.3681	-6.86246	0.00811302	0.0359565
18:26590275|26607594	12.1433	6.79487	0.00818931	0.0360998
4:110255147|110333830	12.5951	-6.77978	0.0082556	0.0360998
13:211155143|211156675	19.4917	6.91393	0.0082586	0.0360998
9:28646434|28712693	19.4917	6.91393	0.0082586	0.0360998
15:28808655|28823242	24.9497	6.96595	0.00827403	0.0360998
4:37565201|37568955	12.5673	-6.7769	0.00829079	0.0360998
16:22541545|22548212	22.5128	6.94193	0.00831403	0.0360998
12:37710316|37710996	16.7139	6.86874	0.00838242	0.0361116
14:3642153|3660559	17.356	6.87536	0.00842172	0.0361116
9:55078290|55090689	16.1956	-6.83635	0.00847063	0.0361116
2:98306659|98326796	17.1127	6.86662	0.00850146	0.0361116
13:144391256|144392386	25.2378	-6.93752	0.00850214	0.0361116
1:134653309|134655932	17.8245	-6.85654	0.00853508	0.0361116
18:52262335|52356873	15.5501	6.84046	0.0085367	0.0361116
2:82120327|82137621	15.5646	6.84044	0.00854069	0.0361116
12:58366624|58486468	15.7202	6.84215	0.00855242	0.0361116
14:44784269|44787136	11.9403	6.76592	0.00857679	0.0361116
5:19353117|19541808	18.7298	-6.86563	0.00858192	0.0361116
2:74628226|74641379	17.4648	6.8621	0.00864479	0.0362307
9:85462848|85547840	287.4	-1.41752	0.00865862	0.0362307
2:75754177|75793005	19.1483	-6.8629	0.00870514	0.0362508
4:129426261|129481379	15.5244	6.82879	0.0087118	0.0362508
8:58763894|58790678	15.5917	6.82772	0.00874569	0.036291
1:169119051|169132503	18.6504	-6.84225	0.0089257	0.0369356
16:24967931|24994149	15.3129	6.80989	0.00895713	0.0369636
X:131493485|131553229	15.3387	6.80653	0.00901831	0.0371138
12:22321255|22323341	17.3832	-6.81261	0.00912705	0.0373561
3:99317794|99322497	17.3832	-6.81261	0.00912705	0.0373561
5:70515829|70595881	15.2714	6.78863	0.00929252	0.0378425
15:117531248|117533003	17.763	6.8245	0.00929643	0.0378425
5:35894045|35899452	16.4805	6.7997	0.00941469	0.0382201
7:116360508|116367534	19.9386	-6.82212	0.00949308	0.0384342
9:139383664|139464306	25.1528	6.87961	0.00955859	0.0384471
13:76738802|76847836	169.741	-1.53011	0.00956393	0.0384471
2:2086144|2346816	382.481	3.78595	0.00957327	0.0384471
9:51507059|51524042	17.376	-6.77841	0.00969217	0.0388205
4:43558505|43574090	17.4938	6.79317	0.00974925	0.038945
16:51704344|51708056	15.2903	-6.73247	0.00994117	0.0393965
8:413584|440597	15.2903	-6.73247	0.00994117	0.0393965
11:266572|282312	15.2903	-6.73247	0.00994117	0.0393965
16:51757091|51763824	14.8538	6.73829	0.0100291	0.0395408
2:85485451|85490186	11.7131	-6.65479	0.0100563	0.0395408
1:18201035|18353859	192.213	-3.54856	0.0100568	0.0395408
12:32792110|32804682	14.8413	6.73103	0.0101534	0.0397732
8:96360748|96401166	14.745	6.72624	0.0102105	0.0397732
15:61425963|61434485	14.745	6.72624	0.0102105	0.0397732
18:18661914|18715721	14.7337	6.72389	0.0102486	0.0397732
4:12580211|12643641	15.0654	-6.70743	0.0103241	0.0398739
6:2770529|2773454	51.0345	-3.12695	0.0103314	0.0398739
17:44465973|44545401	14.6218	6.71384	0.0103951	0.0398739
8:118153294|118265460	14.6218	6.71384	0.0103951	0.0398739
1:134656768|134679346	15.0889	-6.70301	0.0104077	0.0398739
12:34014368|34016607	15.113	-6.6911	0.0106301	0.0403302
12:44687527|44687922	15.0328	-6.68959	0.0106345	0.0403302
9:146290018|146400026	15.0328	-6.68959	0.0106345	0.0403302
14:43179929|43182775	15.0328	-6.68959	0.0106345	0.0403302
GL893953.2:79067|81938	15.0087	-6.68762	0.010666	0.0403476
3:46253973|46261633	14.7731	-6.67387	0.0108531	0.0409518
9:58415508|58432271	10.9538	6.61105	0.0109325	0.041148
7:73042261|73071300	14.3462	6.67588	0.0110104	0.0412339
10:11694054|11696196	14.3462	6.67588	0.0110104	0.0412339
7:121258976|121260967	90.5663	1.97124	0.0111104	0.0415045
14:113577307|113583593	17.6088	6.71065	0.0112164	0.0417966
11:53888439|53891329	14.1907	6.66045	0.0112538	0.0418318
17:14844243|14885851	10.7508	6.58687	0.0113148	0.0419545
18:19330451|19338854	14.1234	6.6499	0.0114351	0.0422959
3:104197942|104199715	22.8055	6.74541	0.011491	0.0423978
7:69495691|69496352	14.3092	6.64447	0.0115988	0.0425669
1:118360630|118378712	14.1492	6.63964	0.0116435	0.0425669
1:263840380|263879756	247.758	1.15738	0.0116741	0.0425669
15:115291793|115293605	14.0561	6.63628	0.0116789	0.0425669
15:114163552|114168230	14.0561	6.63628	0.0116789	0.0425669
1:30747601|30883016	17.5228	6.68099	0.0117479	0.0427145
3:72442656|72444077	14.4361	-6.6185	0.011813	0.0427436
1:165872278|166028797	14.4361	-6.6185	0.011813	0.0427436
4:133935407|133998356	16.0408	-6.63421	0.0119892	0.0432769
5:22719002|22732443	14.4078	-6.60589	0.0120558	0.0434123
3:104182825|104199715	103.55	1.93707	0.0124901	0.0448686
7:21551602|21589708	13.6354	6.57349	0.0128117	0.0458042
1:293191126|293205115	13.6354	6.57349	0.0128117	0.0458042
JH118489.1:81186|81576	13.9189	-6.55892	0.0128702	0.0458726
11:52492560|52743301	35.5014	3.96673	0.0128921	0.0458726
3:114318121|114352969	13.6228	6.56618	0.0129623	0.0460081
14:120426421|120428102	15.2336	-6.57283	0.0130032	0.0460081
15:124693193|124720160	13.5443	6.56205	0.0130223	0.0460081
5:3524350|3633443	13.4033	6.54507	0.0133367	0.0468806
5:45551752|45567366	13.8339	-6.53445	0.0133632	0.0468806
6:98796781|98805299	13.3202	6.53631	0.0134988	0.0469429
10:45747007|46000278	13.3202	6.53631	0.0134988	0.0469429
13:35647658|35687894	13.5588	6.53986	0.0135063	0.0469429
13:91200922|91249175	13.5588	6.53986	0.0135063	0.0469429
15:120243210|120244394	13.2562	6.52635	0.0136943	0.0472673
1:50516496|50517149	13.2562	6.52635	0.0136943	0.0472673
11:250979|253640	13.2562	6.52635	0.0136943	0.0472673
1:297746361|297920099	13.3412	6.52485	0.0137583	0.0472871
11:3530481|3544747	15.0449	-6.53486	0.0137631	0.0472871
7:21583140|21589708	13.224	6.51973	0.0138302	0.0474086
GL894261.2:76917|91044	67.2373	2.94529	0.0138702	0.0474374
2:104844828|104846760	13.6103	-6.50279	0.013989	0.0474936
1:105950020|105950799	13.5819	-6.50115	0.0140135	0.0474936
2:50799143|50808396	13.5819	-6.50115	0.0140135	0.0474936
1:31299808|31522880	13.5819	-6.50115	0.0140135	0.0474936
8:120604793|120700114	13.1454	6.50791	0.0140656	0.0475628
12:27207179|27311177	447.086	-1.16494	0.0141084	0.0476
5:63555316|63726112	13.6614	-6.48684	0.0143738	0.0481699
1:216314524|216451723	13.6614	-6.48684	0.0143738	0.0481699
9:50821415|50825216	13.6614	-6.48684	0.0143738	0.0481699
13:155796339|155797862	13.5536	-6.48277	0.0144227	0.0482259
14:146739636|146748848	12.9339	6.47803	0.014671	0.0485382
14:59874821|59893912	12.9339	6.47803	0.014671	0.0485382
6:148118708|148135855	12.9082	6.47727	0.0146781	0.0485382
17:43061013|43089928	12.9082	6.47727	0.0146781	0.0485382
11:25838572|25864166	12.9082	6.47727	0.0146781	0.0485382
4:67884090|67893087	13.1197	6.47903	0.0147184	0.0485642
9:63000517|63011493	12.9536	6.47272	0.0148028	0.0486542
9:125451231|125472242	9.67131	6.40386	0.0148106	0.0486542
13:155644173|155664955	195.282	-1.25913	0.014986	0.0491227
8:58274497|58294450	12.8667	6.46069	0.0150529	0.0492343
4:90924840|90936640	13.169	-6.44325	0.0152095	0.0496379
1:165572669|165588163	13.0647	-6.43864	0.0152831	0.0497697
15:120985046|120990471	13.1974	-6.4379	0.0153527	0.049888
7:86335987|86338985	13.1051	-6.4343	0.0154055	0.0499512
18:5609233|5616766	13.1407	-6.43253	0.0154562	0.0499635
13:144384384|144416300	15.6465	-6.46803	0.015476	0.0499635
