# Supplementary material for: Identification and expression characteristics of porcine embryonic circRNAs during the peri-implantation
Source: BMC Genomics. 2026 Mar 5;27:371. doi: 10.1186/s12864-026-12713-y (PMC13072549; doi:10.1186/s12864-026-12713-y)
Supplement: Supplementary file 7 — Supplementary Material 7. [file 12864_2026_12713_MOESM7_ESM.xlsx]

## Sheet: Sheet1
Supplementary Table S7. DEcircRNAs between D12 and D15
circRNA	Average SRPBM of circRNAs between groups	log2FoldChange	p-value	FDR
9:22356187|22501577	697.041	13.0445	9.93907e-13	1.1261e-09
1:311287304|311347236	1380.22	1.56833	5.06864e-12	2.87138e-09
13:3656432|3725467	564.608	2.78737	1.2149e-11	4.58827e-09
7:24627308|24751226	468.382	-12.1424	5.46928e-10	1.23934e-07
1:2150622|2238552	122.8	10.6548	1.39339e-07	2.2553e-05
13:18323062|18347086	103.607	10.4093	3.77265e-07	5.34302e-05
15:50970696|51152444	606.574	2.99183	2.35976e-06	0.000297068
16:9153185|9210113	70.9016	9.82209	3.68349e-06	0.00041734
2:78532006|78711160	63.5142	9.64084	7.14093e-06	0.000728878
10:21720567|21767729	63.498	9.62635	7.7198e-06	0.000728878
GL894261.2:76917|91044	60.9176	9.56759	9.32107e-06	0.000812367
13:35641550|35658848	56.5404	-9.34606	1.85456e-05	0.00150087
9:38389524|38420790	51.4594	9.27508	2.54473e-05	0.00192212
8:96345974|96370788	53.5872	-9.192	3.38242e-05	0.00239517
2:9989170|10049067	51.4798	9.18549	3.85733e-05	0.00247604
10:53682211|53743854	48.5113	9.15002	3.93369e-05	0.00247604
17:10389674|10421420	252.31	-2.72215	4.25022e-05	0.00253447
9:10202464|10236726	46.5709	9.07836	4.92498e-05	0.00279
1:311422004|311661929	472.495	1.77961	7.40096e-05	0.003993
18:45536718|45586937	42.6003	8.90879	8.35814e-05	0.00424507
7:5331103|5487200	42.343	8.89832	8.61753e-05	0.00424507
1:96785770|96802706	40.513	8.8237	0.000106641	0.00503435
8:85952805|85981573	40.5893	8.81129	0.000112444	0.00509595
5:93227769|93326810	39.8461	8.77841	0.000123485	0.0053811
10:12274354|12370142	1147.22	1.09494	0.000135275	0.00567652
1:231411149|231633622	39.8346	-8.67769	0.000155959	0.00631078
10:31910594|31911739	38.5463	-8.62427	0.000179834	0.00700829
2:30477465|30491902	36.8914	8.63433	0.000185568	0.00700829
2:85485451|85490186	37.6433	-8.58952	0.00019627	0.00717335
1:283810273|283841933	37.5379	-8.57702	0.000204524	0.00720291
GL895152.1:23036|26657	35.8171	8.58696	0.000209794	0.00720291
4:110255147|110333830	37.3382	-8.55701	0.000218087	0.00726742
4:98125120|98128385	36.5064	-8.51675	0.000242831	0.00786078
2:147085019|147087085	34.5548	8.51395	0.000256729	0.00803958
13:141239521|141257701	34.2606	8.4963	0.000269438	0.00803958
16:22541545|22557643	34.9132	8.49861	0.000275473	0.00803958
16:78165123|78171923	34.8669	8.49659	0.000276737	0.00803958
18:44782112|44796486	33.3643	8.43147	0.000323301	0.0091575
1:118608831|118609231	32.9081	8.41357	0.000336463	0.00929788
12:49599112|49802316	31.819	8.31288	0.000446742	0.0114074
15:61682878|61685041	30.7622	8.28506	0.000466145	0.0114074
8:124800369|124953169	30.8851	8.28401	0.000470311	0.0114074
13:116036816|116237469	30.7447	8.27738	0.00047742	0.0114074
9:22356187|22510615	30.7209	8.27321	0.000483281	0.0114074
4:113204856|113228605	30.4132	8.2415	0.000527236	0.012191
7:101076419|101214404	30.221	8.22518	0.000550274	0.0124692
15:36556955|36577833	29.333	8.18961	0.000590909	0.0130911
4:31387169|31463369	29.2686	8.18328	0.000600826	0.0130911
8:123711620|123895142	29.2273	8.16946	0.00062574	0.0133767
6:16298300|16309258	28.3437	8.11031	0.000720043	0.0151076
17:31192683|31467207	28.0279	8.0909	0.000752567	0.0155029
6:154791377|154958719	27.775	8.0576	0.000821198	0.0166146
7:62801435|62806164	27.1872	8.01965	0.000894071	0.0177716
13:35647658|35721305	26.6228	7.96086	0.00103211	0.0201618
1:141982455|141994380	25.4175	7.89867	0.00116669	0.0224044
16:75191970|75390054	25.2435	-7.79295	0.00141529	0.0262873
11:19157893|19158675	23.6713	7.76178	0.00156607	0.0281672
5:200465|217179	23.3142	7.75187	0.00158364	0.0281672
14:81955876|81981214	23.2326	7.7488	0.00159108	0.0281672
3:45554717|45556311	23.9528	-7.71554	0.00164858	0.028736
6:125857136|125865844	22.2168	7.65926	0.00191929	0.0329479
5:77331534|77372323	22.6507	-7.61461	0.00202612	0.0340047
5:73490736|73508782	22.6676	7.6419	0.00204088	0.0340047
2:89356735|89591671	20.8554	7.54847	0.00238718	0.0382887
4:34617495|34641574	21.0174	7.55085	0.00238888	0.0382887
7:97739664|97746028	20.7925	7.54443	0.00240442	0.0382887
13:158524462|158542736	21.1899	7.54026	0.00246697	0.0382887
1:195112533|195115065	20.851	7.51867	0.00256329	0.0392461
15:119988764|120087629	559.078	-1.13314	0.00267777	0.0404522
13:118617384|118745223	428.303	-1.28945	0.00291261	0.0429634
GL895413.1:26842|43491	19.8374	7.44631	0.00291984	0.0429634
1:97905979|97924771	19.5216	7.42976	0.00299648	0.0435257
6:73884323|74087879	19.424	7.42112	0.00304534	0.0436755
12:37425385|37429409	20.0351	-7.38522	0.00317595	0.0449795
6:107633401|107827270	629.113	1.13042	0.00346435	0.0484581
10:450816|608944	105.024	-5.00365	0.0035415	0.0489332
13:28753936|28776755	18.4154	7.32416	0.00364549	0.048963
14:31361690|31372689	18.8931	7.32859	0.00367644	0.048963
6:26465042|26466884	18.5795	7.32146	0.00369095	0.048963
18:9569859|9588258	18.2224	7.31192	0.00371777	0.048963
1:300126112|300142568	18.5166	7.312	0.00375974	0.048963
17:47358184|47539848	654.125	-1.52109	0.00384113	0.0494546
