# Supplementary material for: Identification and expression characteristics of porcine embryonic circRNAs during the peri-implantation
Source: BMC Genomics. 2026 Mar 5;27:371. doi: 10.1186/s12864-026-12713-y (PMC13072549; doi:10.1186/s12864-026-12713-y)
Supplement: Supplementary file 8 — Supplementary Material 8. [file 12864_2026_12713_MOESM8_ESM.xlsx]

## Sheet: D9 vs D12
Supplementary Table S8. DEmRNAs between D9 and D12
genes	Average FPKM of genes between groups	log2FoldChange	p-value	FDR
ENSSSCG00000000007	408.841	-5.80789	2.2919e-05	0.000341641
ENSSSCG00000000058	749.449	-8.36581	3.15359e-09	1.63107e-07
ENSSSCG00000000087	1836.41	-8.88833	1.22075e-08	5.33955e-07
ENSSSCG00000000116	337.747	-7.00134	1.44615e-06	3.28045e-05
ENSSSCG00000000131	1859.78	9.46096	3.18786e-13	5.51296e-11
ENSSSCG00000000197	91.2591	-4.60606	0.000269588	0.00272192
ENSSSCG00000000405	12870.6	-10.7652	7.15591e-11	5.88395e-09
ENSSSCG00000000599	787.99	-8.43749	4.17729e-09	2.08254e-07
ENSSSCG00000000668	16.5737	-1.9126	0.00508188	0.0309263
ENSSSCG00000000690	2628.97	-6.41726	1.88021e-05	0.000288412
ENSSSCG00000000737	34.1453	-2.95383	0.00041985	0.00394654
ENSSSCG00000000742	75.3495	-3.40613	0.00529919	0.0319675
ENSSSCG00000000925	503.789	-6.34294	3.67463e-06	7.22438e-05
ENSSSCG00000000975	39.1116	-2.53283	0.00450395	0.0280442
ENSSSCG00000000994	103.958	-4.13741	0.000221186	0.00230284
ENSSSCG00000001010	188.196	-5.41402	7.9786e-05	0.000977794
ENSSSCG00000001062	730.916	-7.55174	1.77124e-07	5.50076e-06
ENSSSCG00000001070	49.1082	-4.41658	3.74631e-05	0.000518371
ENSSSCG00000001209	47.5354	-3.43389	0.00143396	0.010935
ENSSSCG00000001235	304.025	-6.0933	1.16439e-05	0.000191971
ENSSSCG00000001410	2615.55	-8.73762	8.65132e-09	3.95537e-07
ENSSSCG00000001411	22.3234	-3.18643	0.000189628	0.0020225
ENSSSCG00000001476	2810.73	-8.84228	8.27647e-08	2.84388e-06
ENSSSCG00000001520	1821.25	-8.45831	3.60206e-08	1.37504e-06
ENSSSCG00000001562	133.688	-5.4412	5.96216e-05	0.000765821
ENSSSCG00000001596	89.2509	-4.0895	0.00104615	0.00844477
ENSSSCG00000001660	1142.59	-8.46723	7.55394e-09	3.51108e-07
ENSSSCG00000001689	41.583	-2.98136	0.00191148	0.0138727
ENSSSCG00000001820	952.561	-5.66856	0.000199964	0.00210923
ENSSSCG00000001898	67.3836	-4.10103	0.000565689	0.00507213
ENSSSCG00000001950	1627.7	-8.38936	1.66451e-08	7.01229e-07
ENSSSCG00000001960	1488.82	-3.86385	0.00719986	0.040938
ENSSSCG00000002294	1210.47	-7.54373	2.42367e-07	7.17176e-06
ENSSSCG00000002377	1361.31	-8.33478	1.03093e-13	2.07017e-11
ENSSSCG00000002455	578.964	-7.74624	3.59653e-08	1.37373e-06
ENSSSCG00000002458	177.578	-5.17374	7.72474e-06	0.000135616
ENSSSCG00000002559	56.1797	3.33924	3.81695e-05	0.000526272
ENSSSCG00000002601	26.6337	2.99227	0.000111263	0.00129606
ENSSSCG00000002646	3150.88	-9.55476	1.13615e-14	3.24772e-12
ENSSSCG00000002655	47.0032	-3.15606	0.000479158	0.00441087
ENSSSCG00000002753	365.115	-7.13104	1.87283e-07	5.75741e-06
ENSSSCG00000002819	4377.33	-9.08033	1.03099e-07	3.45406e-06
ENSSSCG00000002884	594.321	-7.04413	4.51615e-07	1.2194e-05
ENSSSCG00000002910	131.287	-4.2828	0.00053719	0.00485354
ENSSSCG00000003015	123.41	-5.52643	4.87726e-05	0.00064673
ENSSSCG00000003017	49.7236	-2.72385	0.00408065	0.0258838
ENSSSCG00000003072	138.539	-4.14596	0.00114746	0.00910639
ENSSSCG00000003136	757.247	-8.18844	9.92375e-09	4.46626e-07
ENSSSCG00000003144	794.725	-7.04975	1.13691e-06	2.67934e-05
ENSSSCG00000003168	353.162	-7.27481	2.34545e-08	9.50204e-07
ENSSSCG00000003169	100.605	-4.27688	3.51129e-05	0.000490566
ENSSSCG00000003189	3056.09	-8.96363	4.82491e-10	3.16419e-08
ENSSSCG00000003241	1282.17	6.45355	1.52741e-08	6.49364e-07
ENSSSCG00000003342	237.214	-6.67022	5.54219e-07	1.44934e-05
ENSSSCG00000003348	568.711	-6.77197	9.02245e-06	0.000154655
ENSSSCG00000003359	77.2064	-3.78422	0.00020241	0.00213117
ENSSSCG00000003369	3215.83	-8.76043	3.61522e-08	1.37907e-06
ENSSSCG00000003379	93.46	-3.01165	0.00830195	0.0459373
ENSSSCG00000003384	1904.52	-9.35842	2.83737e-09	1.48993e-07
ENSSSCG00000003403	119.791	-4.64473	0.000141628	0.00158517
ENSSSCG00000003428	189.857	-4.60416	0.000449518	0.00418434
ENSSSCG00000003521	179.894	3.89616	0.00049158	0.0044979
ENSSSCG00000003546	1632.02	7.57982	4.05989e-11	3.62833e-09
ENSSSCG00000003589	477.726	-6.11479	1.36059e-05	0.000219532
ENSSSCG00000003660	2732.14	-9.72726	7.77192e-10	4.76864e-08
ENSSSCG00000003694	93.9386	-5.11351	1.75781e-05	0.000272997
ENSSSCG00000003708	138.129	-6.11743	1.49178e-06	3.36629e-05
ENSSSCG00000003749	4882.24	-10.0824	9.60091e-10	5.76707e-08
ENSSSCG00000003758	218.469	-5.17136	0.000699553	0.00604622
ENSSSCG00000003832	1012.67	-7.52277	4.03573e-07	1.10973e-05
ENSSSCG00000003904	283.982	-6.10105	6.52395e-05	0.000823993
ENSSSCG00000003928	107.648	-5.30955	5.9959e-06	0.000109415
ENSSSCG00000003966	101.646	-4.0899	0.000122917	0.00140693
ENSSSCG00000003980	21.1871	-2.50649	0.000365854	0.00352193
ENSSSCG00000004076	302.727	-6.85086	5.12844e-07	1.3585e-05
ENSSSCG00000004089	400.635	-3.62459	0.00728168	0.0413319
ENSSSCG00000004123	1399.46	-7.90803	5.73443e-07	1.49138e-05
ENSSSCG00000004145	1771.63	-8.02551	8.26922e-08	2.84297e-06
ENSSSCG00000004300	93.6975	-4.47694	0.000259555	0.00263554
ENSSSCG00000004314	81.2242	-3.06038	0.00586514	0.0346894
ENSSSCG00000004324	39.3374	-3.0357	0.00191123	0.0138725
ENSSSCG00000004367	36.7941	-3.22719	0.00041994	0.00394681
ENSSSCG00000004420	39.3939	-3.05834	0.00310062	0.0206291
ENSSSCG00000004500	301.737	-4.33114	0.00127111	0.00991091
ENSSSCG00000004508	418.511	-5.34898	7.56293e-05	0.00093386
ENSSSCG00000004543	927.003	-5.04444	0.00017402	0.00188089
ENSSSCG00000004552	489.432	-6.21702	5.51994e-06	0.000102216
ENSSSCG00000004588	583.945	-4.0054	0.00329202	0.0216953
ENSSSCG00000004592	400.816	-5.22862	0.000176236	0.00190115
ENSSSCG00000004653	928.291	-6.66562	1.03001e-05	0.000172882
ENSSSCG00000004656	40.9141	-2.28346	0.00906951	0.0492824
ENSSSCG00000004680	289.27	-5.68361	1.46156e-05	0.00023304
ENSSSCG00000004730	717.729	-7.409	1.28432e-08	5.57621e-07
ENSSSCG00000004826	364.158	-6.16367	1.39489e-05	0.000224285
ENSSSCG00000004834	68.4386	3.82367	3.96054e-06	7.70313e-05
ENSSSCG00000004857	152.959	-5.79223	1.21663e-05	0.0001994
ENSSSCG00000004873	28.0821	-2.3346	0.00751242	0.0423966
ENSSSCG00000004908	26994.5	-12.4507	4.64499e-15	1.49982e-12
ENSSSCG00000004919	210.157	-5.90877	9.64083e-06	0.000163753
ENSSSCG00000004929	145.113	-5.58355	2.16129e-05	0.000325013
ENSSSCG00000004948	42.0164	-2.64068	0.0079099	0.044164
ENSSSCG00000004963	2959.25	-10.8438	5.15243e-11	4.45917e-09
ENSSSCG00000004971	689.326	-7.88412	3.05605e-07	8.73968e-06
ENSSSCG00000005150	25.9361	-2.68404	0.00161425	0.0120595
ENSSSCG00000005220	17.9071	-1.7587	0.00370198	0.0238861
ENSSSCG00000005247	3225.5	-10.7046	2.11156e-10	1.51792e-08
ENSSSCG00000005252	82.2355	-4.05073	0.000659963	0.00575077
ENSSSCG00000005391	59.5857	-3.54983	0.000776802	0.00657544
ENSSSCG00000005615	22.4885	-3.2323	0.000159943	0.0017546
ENSSSCG00000005619	71.4894	-3.73776	0.00110754	0.00884016
ENSSSCG00000005626	549.378	-6.25365	2.91423e-05	0.000417657
ENSSSCG00000005688	1648.43	-8.5111	6.08421e-09	2.90863e-07
ENSSSCG00000005702	1044.75	-8.33736	2.07762e-08	8.54343e-07
ENSSSCG00000005725	157.804	-4.44255	0.00259725	0.0178394
ENSSSCG00000005738	637.867	-8.13609	3.72282e-09	1.88694e-07
ENSSSCG00000005753	1367.55	-7.87324	1.71645e-07	5.3606e-06
ENSSSCG00000005782	21.619	-2.90615	0.000216524	0.00225927
ENSSSCG00000005909	158.848	-5.39011	2.31317e-05	0.000344337
ENSSSCG00000005935	568.63	-6.65757	4.78464e-07	1.28175e-05
ENSSSCG00000005967	367.727	-4.59843	0.000282719	0.00283083
ENSSSCG00000006052	129.336	-5.97726	6.00645e-07	1.54928e-05
ENSSSCG00000006060	306.003	4.31295	9.00558e-05	0.00108573
ENSSSCG00000006107	2039.3	4.8798	0.000105728	0.00124133
ENSSSCG00000006127	770.953	-7.30573	4.88344e-07	1.3048e-05
ENSSSCG00000006140	67.245	-2.67508	0.00801328	0.0446212
ENSSSCG00000006214	158.681	-5.57469	1.00114e-05	0.000169026
ENSSSCG00000006251	1511.57	-8.60764	1.67164e-08	7.03471e-07
ENSSSCG00000006256	32.2913	-2.37777	0.00293675	0.0197172
ENSSSCG00000006277	215.482	-6.35081	3.72533e-06	7.30741e-05
ENSSSCG00000006318	68.2625	-5.3129	2.81419e-05	0.000406436
ENSSSCG00000006324	742.54	-6.35769	3.34774e-06	6.69176e-05
ENSSSCG00000006346	612.871	-6.87164	2.81278e-06	5.78814e-05
ENSSSCG00000006360	2185.16	-9.72363	4.47529e-11	3.95232e-09
ENSSSCG00000006361	166.293	-5.75245	4.32138e-07	1.17646e-05
ENSSSCG00000006461	478.652	-7.35557	1.50848e-07	4.8045e-06
ENSSSCG00000006552	3209.6	-9.28239	5.77855e-09	2.77685e-07
ENSSSCG00000006561	606.968	-5.56378	0.000229149	0.00237405
ENSSSCG00000006679	39.1559	-2.77963	0.000518577	0.00470966
ENSSSCG00000006799	79.2962	-4.83838	0.000123898	0.00141716
ENSSSCG00000006865	759.019	-5.70845	5.58704e-05	0.000725535
ENSSSCG00000006869	210.926	-3.77609	0.0022792	0.0160536
ENSSSCG00000007079	99.0026	-5.28317	4.08934e-05	0.000558206
ENSSSCG00000007088	2797.89	-10.0862	8.48679e-11	6.80554e-09
ENSSSCG00000007140	105.899	-5.66252	1.78877e-06	3.92838e-05
ENSSSCG00000007369	21.3021	-2.22974	0.00506847	0.0308543
ENSSSCG00000007371	2070.09	-8.18531	1.77538e-07	5.51186e-06
ENSSSCG00000007425	468.746	-7.68597	4.48306e-08	1.66269e-06
ENSSSCG00000007426	72.2829	-3.92195	0.000765912	0.00651171
ENSSSCG00000007456	184.218	-6.48568	2.64461e-06	5.47513e-05
ENSSSCG00000007487	181.421	-4.81247	0.000352494	0.00341084
ENSSSCG00000007530	36.8825	2.81417	6.01849e-05	0.00077011
ENSSSCG00000007557	110.356	-5.5051	6.94574e-06	0.000123943
ENSSSCG00000007559	52.3894	-3.28681	0.000872966	0.00726214
ENSSSCG00000007560	21.2895	-2.31154	0.00288411	0.0194293
ENSSSCG00000007572	591.795	-7.24249	1.13285e-07	3.7571e-06
ENSSSCG00000007646	216.463	-5.16825	0.000144877	0.00161392
ENSSSCG00000007681	7485.24	-9.33582	4.23056e-08	1.57959e-06
ENSSSCG00000007687	90.0468	-4.37151	0.000298015	0.00296308
ENSSSCG00000007688	3570.96	-10.8537	5.92822e-11	5.00142e-09
ENSSSCG00000007702	27.718	2.11667	0.00129738	0.0100822
ENSSSCG00000007738	87.3612	-4.40212	0.000184945	0.00198065
ENSSSCG00000007745	294.734	-5.40015	6.05031e-05	0.000773721
ENSSSCG00000007749	338.286	-6.84811	8.18947e-07	2.02219e-05
ENSSSCG00000007767	24.832	-2.14752	0.00448476	0.0279503
ENSSSCG00000007830	1070.07	-6.87227	2.33694e-06	4.92655e-05
ENSSSCG00000007920	31.5289	-3.14125	0.000878299	0.00730057
ENSSSCG00000007927	292.026	-5.05335	0.000280001	0.00280769
ENSSSCG00000008035	59.6078	-5.08162	9.71142e-06	0.000164764
ENSSSCG00000008066	4225.52	-8.67816	7.38594e-08	2.57891e-06
ENSSSCG00000008070	429.192	-4.76543	0.000775889	0.00656984
ENSSSCG00000008137	644.107	-6.86894	7.29369e-07	1.82816e-05
ENSSSCG00000008164	10524.3	-10.6064	2.20511e-10	1.57817e-08
ENSSSCG00000008188	1893.6	-8.19723	3.97853e-08	1.49786e-06
ENSSSCG00000008194	101.863	-5.57599	1.03306e-05	0.000173317
ENSSSCG00000008225	2255.28	-7.96259	6.18017e-07	1.58797e-05
ENSSSCG00000008241	215.665	-4.6674	0.0020767	0.0148549
ENSSSCG00000008376	352.837	-6.8981	1.32235e-07	4.29472e-06
ENSSSCG00000008423	20.0029	-2.51314	0.000294397	0.00293103
ENSSSCG00000008440	171.748	-6.70333	1.53879e-07	4.88741e-06
ENSSSCG00000008447	64.4286	-4.05863	0.000834376	0.00698265
ENSSSCG00000008467	725.763	-7.2215	2.70223e-07	7.86198e-06
ENSSSCG00000008468	176.741	-6.03928	4.57311e-07	1.23324e-05
ENSSSCG00000008478	1415.42	-8.92052	4.0128e-14	9.55144e-12
ENSSSCG00000008480	31.2459	-2.9488	0.00119139	0.00938946
ENSSSCG00000008587	156.393	-3.97245	0.000757991	0.00645484
ENSSSCG00000008608	24.9967	-2.11488	0.00442056	0.027623
ENSSSCG00000008637	374.803	-5.90443	6.18342e-06	0.000112435
ENSSSCG00000008645	524.674	-5.54487	5.82348e-05	0.000751589
ENSSSCG00000008649	158.482	-6.25699	7.59898e-05	0.000937537
ENSSSCG00000008686	35.6803	-3.70882	0.000149218	0.00165601
ENSSSCG00000008691	383.157	-6.5964	1.24619e-06	2.89132e-05
ENSSSCG00000008753	748.331	-8.58437	8.55894e-09	3.9164e-07
ENSSSCG00000008758	399.231	-4.39226	0.000645703	0.0056463
ENSSSCG00000008762	112.991	-3.48666	0.00235502	0.0164748
ENSSSCG00000008836	110.428	-4.57435	7.96628e-05	0.000976716
ENSSSCG00000008845	87.7279	-4.59653	0.00028845	0.00287902
ENSSSCG00000008969	280.544	-6.64121	8.45288e-07	2.07813e-05
ENSSSCG00000008971	3762.41	-10.0546	1.05016e-10	8.21121e-09
ENSSSCG00000008985	20.8073	-2.80478	0.00119937	0.00944204
ENSSSCG00000008988	19.7281	-2.70248	0.000990193	0.00806544
ENSSSCG00000009004	323.337	-7.13655	6.70878e-06	0.000120322
ENSSSCG00000009030	94.9298	-4.50415	0.000306242	0.00302985
ENSSSCG00000009060	938.38	6.30275	3.83453e-09	1.93499e-07
ENSSSCG00000009062	406.579	-7.09257	6.75671e-07	1.71196e-05
ENSSSCG00000009128	42.1536	-2.86786	0.003795	0.0243746
ENSSSCG00000009164	225.422	-7.07064	2.14299e-09	1.16323e-07
ENSSSCG00000009370	32.2238	-2.80851	0.00164241	0.0122436
ENSSSCG00000009389	16.5717	-1.88855	0.00878767	0.0480591
ENSSSCG00000009393	16.8443	-2.1046	0.00248586	0.0172062
ENSSSCG00000009400	26.0986	-2.48079	0.00588486	0.0347785
ENSSSCG00000009422	83.6117	-3.24562	0.001726	0.0127523
ENSSSCG00000009520	72.0814	-2.29409	0.00452596	0.0281378
ENSSSCG00000009523	15.8169	-2.52041	0.00020305	0.00213657
ENSSSCG00000009565	114.718	-5.42165	1.87841e-05	0.000288203
ENSSSCG00000009714	579.124	-7.62918	2.1058e-07	6.37677e-06
ENSSSCG00000009744	1652.36	-8.73435	1.27673e-08	5.55316e-07
ENSSSCG00000009771	3548.2	-9.72778	6.63544e-10	4.15929e-08
ENSSSCG00000009808	457.745	-6.86852	1.87078e-06	4.07259e-05
ENSSSCG00000009860	603.054	-6.31308	1.32373e-05	0.000214118
ENSSSCG00000009862	22.0875	-2.88361	0.000876956	0.00729065
ENSSSCG00000009866	1649.99	7.70453	9.76158e-13	1.43638e-10
ENSSSCG00000009932	99.3812	-4.582	0.000161763	0.00176887
ENSSSCG00000009988	2679.78	-8.27219	1.9361e-08	8.02413e-07
ENSSSCG00000009998	89.7111	-3.84027	0.00142563	0.0108787
ENSSSCG00000010054	15.7674	-1.74406	0.00473216	0.0291743
ENSSSCG00000010163	25.5294	-2.37493	0.00525744	0.031756
ENSSSCG00000010210	929.767	-7.89215	2.78526e-08	1.10354e-06
ENSSSCG00000010319	65	-2.96437	0.00389965	0.0249569
ENSSSCG00000010440	484.077	-4.30295	0.00214832	0.0152784
ENSSSCG00000010456	177.552	-5.73225	4.94755e-05	0.000655068
ENSSSCG00000010479	50.845	-3.24806	0.00350977	0.0228752
ENSSSCG00000010564	33.8525	-2.89507	0.00292032	0.0196324
ENSSSCG00000010647	16.8981	2.37879	0.00115928	0.00918295
ENSSSCG00000010687	163.002	-5.30489	4.01417e-05	0.000549064
ENSSSCG00000010799	945.933	-8.34076	1.35458e-09	7.78543e-08
ENSSSCG00000010878	449.482	-5.65928	0.000104434	0.00122814
ENSSSCG00000010894	1142.96	-9.05705	2.64511e-09	1.39945e-07
ENSSSCG00000010922	668.298	-8.20643	1.21813e-07	4.00303e-06
ENSSSCG00000010973	256.357	-5.19148	0.000137619	0.00154743
ENSSSCG00000010990	4544.96	-9.89315	6.68756e-10	4.18521e-08
ENSSSCG00000011028	163.056	-4.90075	8.92729e-05	0.00107768
ENSSSCG00000011045	298.575	-7.23082	4.92826e-07	1.31371e-05
ENSSSCG00000011336	486.616	-5.11898	0.000213587	0.0022345
ENSSSCG00000011370	220.982	-5.91957	9.6329e-06	0.000163646
ENSSSCG00000011378	17.5338	-2.72656	0.00223514	0.0158005
ENSSSCG00000011500	33.9373	-3.15846	0.00120141	0.00945368
ENSSSCG00000011531	105.129	4.88834	1.16982e-07	3.86452e-06
ENSSSCG00000011567	387.463	-7.53267	1.36706e-08	5.88937e-07
ENSSSCG00000011623	82.6085	-4.03452	0.000684971	0.00593601
ENSSSCG00000011639	382.617	-6.09016	4.15128e-05	0.000565668
ENSSSCG00000011650	61.1082	-3.02816	0.00535741	0.0322556
ENSSSCG00000011755	141.561	-4.68748	4.51366e-05	0.000605665
ENSSSCG00000011772	2111.42	-9.21672	6.09771e-10	3.87597e-08
ENSSSCG00000011797	49.3042	-3.18091	0.00215028	0.0152857
ENSSSCG00000011804	540.771	-7.89771	2.89179e-08	1.13948e-06
ENSSSCG00000011811	418.692	-7.1503	8.45345e-07	2.07813e-05
ENSSSCG00000011857	312.156	-5.33414	5.89628e-05	0.000759946
ENSSSCG00000011901	84.4981	-4.95161	9.41713e-05	0.00112723
ENSSSCG00000011968	212.579	-4.22639	0.0006443	0.00563651
ENSSSCG00000012122	31.4148	-2.7552	0.00011169	0.00129993
ENSSSCG00000012148	277.165	-6.10738	7.18381e-06	0.000127512
ENSSSCG00000012287	22.8497	-2.38568	0.00373543	0.0240523
ENSSSCG00000012293	50.6945	-4.12712	0.000182092	0.00195618
ENSSSCG00000012305	17.5693	-2.19998	0.00144356	0.0109935
ENSSSCG00000012350	21.6294	3.21493	2.85741e-06	5.85149e-05
ENSSSCG00000012366	1065.39	-8.35301	5.19398e-09	2.53352e-07
ENSSSCG00000012378	847.23	-8.55067	7.00511e-09	3.28664e-07
ENSSSCG00000012415	23.406	2.78919	5.28093e-05	0.000691856
ENSSSCG00000012435	865.399	-6.91316	4.25948e-08	1.58947e-06
ENSSSCG00000012440	2875.31	-8.53653	1.73722e-08	7.27604e-07
ENSSSCG00000012462	557.448	-5.237	0.000254444	0.00259004
ENSSSCG00000012494	113.642	-5.82577	2.10624e-05	0.000318435
ENSSSCG00000012542	741.471	-5.05472	0.000643343	0.00562947
ENSSSCG00000012581	102.008	-4.73603	0.000106166	0.00124587
ENSSSCG00000012620	62.1764	-2.96342	0.00810846	0.0450467
ENSSSCG00000012624	1047	-8.07548	8.58913e-08	2.93884e-06
ENSSSCG00000012637	160.156	-6.44815	2.44874e-07	7.23493e-06
ENSSSCG00000012731	487.051	-6.71943	1.96326e-06	4.24163e-05
ENSSSCG00000012916	562.181	-7.05727	2.31226e-06	4.88223e-05
ENSSSCG00000012940	657.749	-6.15678	4.36678e-05	0.0005909
ENSSSCG00000012960	985.961	-8.25157	2.83559e-08	1.11915e-06
ENSSSCG00000012961	469.358	-5.48732	0.000173585	0.00187692
ENSSSCG00000012980	23.3172	-3.32755	4.64403e-05	0.000620502
ENSSSCG00000013022	1831.53	-9.88912	2.68047e-10	1.87758e-08
ENSSSCG00000013046	493.346	-6.94214	2.07715e-06	4.44617e-05
ENSSSCG00000013096	377.174	-5.71905	4.57144e-05	0.00061236
ENSSSCG00000013105	152.232	-3.49513	0.0042185	0.0265798
ENSSSCG00000013107	2202.01	-7.52576	2.82103e-06	5.7979e-05
ENSSSCG00000013118	253.516	-4.35356	0.000783501	0.00662247
ENSSSCG00000013177	125.874	-5.07553	1.62784e-06	3.62111e-05
ENSSSCG00000013227	972.04	-7.15704	4.18394e-06	8.05781e-05
ENSSSCG00000013293	119.012	-3.93322	0.00114513	0.00909246
ENSSSCG00000013333	984.169	8.32097	1.96058e-13	3.63643e-11
ENSSSCG00000013336	48.913	-3.85278	0.000406866	0.00384252
ENSSSCG00000013360	218.422	-5.06818	0.000319295	0.00314347
ENSSSCG00000013392	1508.06	-7.37808	5.92453e-06	0.000108244
ENSSSCG00000013442	227.525	-5.38535	8.43527e-05	0.00102478
ENSSSCG00000013444	722.966	-7.65385	2.44519e-08	9.85946e-07
ENSSSCG00000013464	1178.11	-7.30141	1.18282e-06	2.76807e-05
ENSSSCG00000013524	669.18	-5.55534	7.55213e-05	0.000932942
ENSSSCG00000013538	4489.59	-9.86105	4.21707e-09	2.10075e-07
ENSSSCG00000013550	389.766	-6.10711	1.09778e-05	0.00018238
ENSSSCG00000013600	4321.95	-8.50193	8.27995e-08	2.84457e-06
ENSSSCG00000013614	65.4853	-3.68491	0.000756466	0.00644404
ENSSSCG00000013645	222.291	-6.58935	1.6551e-06	3.67593e-05
ENSSSCG00000013650	249.604	-7.25918	1.29361e-07	4.21121e-06
ENSSSCG00000013658	121.282	-4.53009	0.000115565	0.00133807
ENSSSCG00000013776	1442.22	-8.40793	1.92518e-08	7.99267e-07
ENSSSCG00000013779	253.918	-5.40963	0.000117216	0.00135157
ENSSSCG00000013862	184.7	-5.65794	6.05231e-06	0.000110299
ENSSSCG00000013873	141.174	-5.73231	3.97481e-05	0.000544907
ENSSSCG00000014038	2029.76	-9.45067	1.6018e-09	9.00659e-08
ENSSSCG00000014043	974.754	-8.23556	3.05434e-08	1.19457e-06
ENSSSCG00000014147	395.62	-7.44217	1.31583e-07	4.27497e-06
ENSSSCG00000014222	19.6011	-3.07602	0.000220874	0.00229992
ENSSSCG00000014325	1912.97	-7.94496	1.24834e-07	4.08229e-06
ENSSSCG00000014412	19.0231	-2.32283	0.00550849	0.032955
ENSSSCG00000014558	164.761	-4.93553	5.86629e-05	0.000756512
ENSSSCG00000014579	187.443	-6.36408	4.01861e-05	0.000549521
ENSSSCG00000014625	410.517	-7.49047	6.00786e-08	2.14987e-06
ENSSSCG00000014933	684.929	-6.71274	3.01651e-06	6.12439e-05
ENSSSCG00000014950	48.8859	-3.33991	0.000355539	0.00343471
ENSSSCG00000015099	854.558	-8.36796	1.23004e-08	5.37775e-07
ENSSSCG00000015102	170.022	-5.6498	1.63862e-05	0.000257054
ENSSSCG00000015115	6003.59	-11.3817	1.19942e-11	1.24676e-09
ENSSSCG00000015117	137.814	-6.3679	2.17999e-07	6.56868e-06
ENSSSCG00000015182	21.7775	-2.22526	0.00178722	0.0131189
ENSSSCG00000015201	60.3899	-3.5171	0.00126219	0.00985638
ENSSSCG00000015222	781.757	-4.22732	0.00373083	0.0240259
ENSSSCG00000015313	164.927	-5.61046	2.86026e-05	0.000411164
ENSSSCG00000015315	25.2624	-3.10663	0.000346026	0.00335565
ENSSSCG00000015343	663.284	-5.47602	6.92986e-05	0.000867836
ENSSSCG00000015443	2883.24	-4.47095	0.00631442	0.0367947
ENSSSCG00000015583	261.281	-6.81897	2.00311e-06	4.31811e-05
ENSSSCG00000015592	1036.19	-8.32379	8.48532e-08	2.90793e-06
ENSSSCG00000015754	187.258	-6.56239	2.53319e-06	5.28177e-05
ENSSSCG00000015771	501.274	-5.76409	6.08605e-05	0.0007777
ENSSSCG00000015780	237.951	4.84714	3.27016e-06	6.56058e-05
ENSSSCG00000015790	118.727	-5.66995	8.34241e-06	0.000144829
ENSSSCG00000015794	21.113	-3.40894	4.00645e-05	0.000548317
ENSSSCG00000015814	32.1843	-2.70476	0.00239323	0.0166898
ENSSSCG00000015842	417.618	-6.51331	2.46726e-06	5.16184e-05
ENSSSCG00000015924	291.081	-6.46577	1.19108e-07	3.92012e-06
ENSSSCG00000015931	362.782	-7.78432	8.61062e-10	5.23532e-08
ENSSSCG00000015988	4816.28	-10.3949	1.34345e-09	7.72601e-08
ENSSSCG00000016020	214.995	-4.26018	0.00144605	0.0110108
ENSSSCG00000016036	1757.86	-9.24136	2.92993e-09	1.52809e-07
ENSSSCG00000016078	2650.13	-6.93049	5.89637e-06	0.00010778
ENSSSCG00000016114	49.1526	-4.46738	1.092e-05	0.000181498
ENSSSCG00000016134	289.478	-7.20516	1.14547e-06	2.69497e-05
ENSSSCG00000016140	20.7085	-1.81739	0.00439411	0.0274895
ENSSSCG00000016147	264.361	-5.835	1.61403e-05	0.000253646
ENSSSCG00000016158	48.043	-2.99161	0.00185254	0.0135237
ENSSSCG00000016202	353.179	-6.04655	1.55197e-06	3.48229e-05
ENSSSCG00000016206	74.6751	-3.7371	0.0018075	0.0132477
ENSSSCG00000016212	282.816	-6.579	9.3099e-07	2.25447e-05
ENSSSCG00000016232	226.133	-5.05096	1.90135e-05	0.000291356
ENSSSCG00000016306	1421.17	-8.7786	1.07521e-09	6.36415e-08
ENSSSCG00000016488	1223.86	-4.80715	0.00101699	0.00824742
ENSSSCG00000016556	58.3005	-3.27581	0.00186931	0.0136262
ENSSSCG00000016581	881.672	-7.504	1.04081e-06	2.48571e-05
ENSSSCG00000016597	190.121	-6.14912	4.6065e-06	8.76565e-05
ENSSSCG00000016884	34.719	-2.48993	0.00903979	0.0491622
ENSSSCG00000016982	438.523	-5.89437	3.83559e-05	0.00052858
ENSSSCG00000016985	674.185	-5.71358	2.63147e-05	0.000383419
ENSSSCG00000017015	2641.24	-9.41268	9.22881e-09	4.1845e-07
ENSSSCG00000017038	4383.5	-10.2745	2.74455e-12	3.47321e-10
ENSSSCG00000017069	6001.55	-8.51237	5.44376e-08	1.97597e-06
ENSSSCG00000017103	108.926	-4.4637	0.000325131	0.00319316
ENSSSCG00000017116	1005.53	-7.21338	8.14563e-07	2.01344e-05
ENSSSCG00000017119	1915.75	-10.2123	3.07442e-11	2.85494e-09
ENSSSCG00000017137	106.214	-4.36652	0.000355109	0.00343089
ENSSSCG00000017139	365.715	-6.66534	2.62781e-06	5.44267e-05
ENSSSCG00000017167	285.097	-6.74363	4.61421e-07	1.24346e-05
ENSSSCG00000017177	24.7878	-1.9145	0.00883749	0.0482726
ENSSSCG00000017196	562.539	-6.15915	1.43748e-05	0.000229878
ENSSSCG00000017230	198.141	-3.76702	0.00541769	0.0325108
ENSSSCG00000017251	15.1984	-2.04221	0.00336106	0.0220755
ENSSSCG00000017386	1127.28	-7.67717	8.66118e-08	2.96193e-06
ENSSSCG00000017414	1558.4	-8.77699	5.54485e-09	2.68445e-07
ENSSSCG00000017489	2472.44	-10.3229	1.94675e-13	3.61768e-11
ENSSSCG00000017521	424.058	4.63683	3.2229e-05	0.000456909
ENSSSCG00000017522	14.1722	-2.02229	0.00605361	0.035552
ENSSSCG00000017525	422.535	-8.02179	5.05938e-09	2.47718e-07
ENSSSCG00000017555	840.646	-9.02592	3.22062e-10	2.21032e-08
ENSSSCG00000017623	730.113	-8.13523	7.73124e-08	2.67926e-06
ENSSSCG00000017667	117.763	-6.68009	1.54543e-07	4.90371e-06
ENSSSCG00000017668	1154.37	-4.97507	0.00120143	0.00945368
ENSSSCG00000017745	243.84	-4.06622	0.00116494	0.00922031
ENSSSCG00000017795	47.9067	-3.69039	0.000165734	0.00180741
ENSSSCG00000018014	53.467	-4.07931	0.000234653	0.00241973
ENSSSCG00000018092	1156.32	-8.48353	5.03213e-08	1.84416e-06
ENSSSCG00000018205	21.3261	1.69665	0.00492696	0.0301487
ENSSSCG00000018244	34.4076	3.2404	6.50357e-06	0.00011728
ENSSSCG00000018723	18.8162	2.4221	0.000257679	0.00261896
ENSSSCG00000019104	1979.34	9.27481	2.26625e-14	5.905e-12
ENSSSCG00000019224	116.258	-5.4104	3.44961e-05	0.000483234
ENSSSCG00000019519	25.2223	2.02039	0.00430209	0.0270063
ENSSSCG00000019583	30.3853	2.65444	0.000222706	0.00231619
ENSSSCG00000019755	417.635	-6.86464	3.99698e-06	7.74615e-05
ENSSSCG00000020234	40.9226	3.13373	1.57771e-05	0.000248804
ENSSSCG00000020251	587.965	7.58191	4.27274e-11	3.79933e-09
ENSSSCG00000020505	43.208	-2.69316	0.00196309	0.0141816
ENSSSCG00000020589	25.5058	2.2565	0.00174384	0.0128626
ENSSSCG00000020754	538.078	-6.88222	1.89589e-06	4.11895e-05
ENSSSCG00000020808	5334.54	-10.5575	5.76078e-10	3.68834e-08
ENSSSCG00000020868	126.824	-3.34154	0.00739483	0.0418386
ENSSSCG00000020873	97.3974	-5.09182	2.20479e-05	0.000330812
ENSSSCG00000020898	538.547	-7.47568	6.47969e-07	1.65465e-05
ENSSSCG00000020945	91.3053	-4.41531	0.000337111	0.00328711
ENSSSCG00000020984	247.089	-5.84821	1.24667e-05	0.000203107
ENSSSCG00000021060	184.921	-5.95753	3.4833e-06	6.91537e-05
ENSSSCG00000021380	443.119	-5.97693	1.01763e-05	0.000171231
ENSSSCG00000021411	596.578	-6.42089	2.89074e-06	5.90539e-05
ENSSSCG00000021466	42.0805	-2.12939	0.00798257	0.0444689
ENSSSCG00000021534	107.567	-3.92448	0.00116148	0.00919702
ENSSSCG00000021536	21.2728	1.81577	0.00270671	0.0184659
ENSSSCG00000021669	1871.34	-8.91657	3.15423e-09	1.63107e-07
ENSSSCG00000021774	104.283	-3.13025	0.00655355	0.0379108
ENSSSCG00000021828	332.561	-6.18029	3.77288e-06	7.39287e-05
ENSSSCG00000021861	696.16	-7.90096	4.75851e-08	1.75215e-06
ENSSSCG00000022058	213.654	-6.53308	7.69367e-07	1.9146e-05
ENSSSCG00000022101	270.608	-5.97834	2.67218e-05	0.000388844
ENSSSCG00000022162	57.6888	-3.62426	0.00151568	0.0114589
ENSSSCG00000022178	275.744	-5.90401	3.33551e-05	0.000469688
ENSSSCG00000022212	20.1959	-2.82148	0.000361316	0.00348515
ENSSSCG00000022295	27.4173	-2.39815	0.00554207	0.0331406
ENSSSCG00000022333	85.2747	-3.94194	0.0012489	0.00976829
ENSSSCG00000022353	1640.43	-8.85422	2.4314e-09	1.29983e-07
ENSSSCG00000022462	97.5674	-4.4332	0.000239534	0.0024617
ENSSSCG00000022575	49.2382	-4.14475	0.000463828	0.00429635
ENSSSCG00000022636	74.5496	-3.07192	0.00873106	0.0478122
ENSSSCG00000022655	498.783	-5.86074	2.54521e-05	0.000373207
ENSSSCG00000022726	19.38	-2.66276	0.00153048	0.0115478
ENSSSCG00000022828	937.637	-8.50267	1.00438e-08	4.5161e-07
ENSSSCG00000022900	3382.3	-7.76972	9.58555e-07	2.31401e-05
ENSSSCG00000022955	3637.86	-10.463	2.30501e-11	2.21916e-09
ENSSSCG00000023078	591.339	-5.67562	4.0872e-05	0.000558023
ENSSSCG00000023112	2244.89	-9.30269	2.69621e-09	1.42415e-07
ENSSSCG00000023172	109.95	-5.15573	4.13891e-06	7.97899e-05
ENSSSCG00000023229	345.766	-6.3408	7.67057e-06	0.000134701
ENSSSCG00000023273	1275.82	-8.24439	1.12859e-07	3.74615e-06
ENSSSCG00000023294	185.914	4.28665	9.00318e-06	0.000154364
ENSSSCG00000023349	62.6743	-3.07339	0.00144828	0.0110247
ENSSSCG00000023354	1336.27	-8.20178	1.37278e-08	5.9127e-07
ENSSSCG00000023400	132.157	-5.30002	9.04964e-05	0.00109015
ENSSSCG00000023423	48.631	-2.91363	0.00771367	0.043301
ENSSSCG00000023467	981.202	-8.565	3.43738e-09	1.75809e-07
ENSSSCG00000023759	46.9206	-4.65614	8.59004e-06	0.000148065
ENSSSCG00000023788	100.292	-2.80062	0.00756418	0.0426243
ENSSSCG00000023850	19.4608	-2.63517	0.000773832	0.00655528
ENSSSCG00000024070	1122.56	-8.75969	2.13555e-09	1.16049e-07
ENSSSCG00000024235	1100.46	-5.90823	6.55217e-05	0.000826912
ENSSSCG00000024242	489.556	-6.08039	4.70912e-05	0.00062768
ENSSSCG00000024377	138.638	-3.92767	0.0022038	0.0156102
ENSSSCG00000024412	55.2408	-2.69485	0.00754321	0.0425419
ENSSSCG00000024500	184.007	-4.20136	0.00171294	0.0126669
ENSSSCG00000024529	373.289	-4.94836	0.000157244	0.00173026
ENSSSCG00000024570	1084.91	-6.2605	2.82351e-06	5.80101e-05
ENSSSCG00000024621	128.009	-5.55782	1.06679e-05	0.000178192
ENSSSCG00000024648	736.756	-6.97053	3.79862e-07	1.05287e-05
ENSSSCG00000024660	16.6127	-1.86211	0.00620344	0.0362807
ENSSSCG00000024756	419.121	-5.0122	0.000232018	0.00239624
ENSSSCG00000024780	42.0714	-3.6837	0.000200742	0.00211595
ENSSSCG00000024791	25.3541	-3.44471	0.00014152	0.00158433
ENSSSCG00000024911	39.7116	-2.41704	0.00663378	0.0382497
ENSSSCG00000024974	3577.92	-10.8569	1.67978e-11	1.67358e-09
ENSSSCG00000025010	718.041	-6.45597	8.3636e-06	0.000144972
ENSSSCG00000025107	1269.09	-9.13331	3.16858e-09	1.63719e-07
ENSSSCG00000025273	4295.95	-10.8982	1.55855e-12	2.12897e-10
ENSSSCG00000025284	587.952	-6.22428	1.25837e-06	2.91541e-05
ENSSSCG00000025448	45.784	-3.7784	0.000620395	0.00546927
ENSSSCG00000025492	1056	-8.86499	2.6526e-08	1.05832e-06
ENSSSCG00000025500	13.9316	-2.5661	0.000426604	0.00399696
ENSSSCG00000025638	526.989	-6.84835	1.5303e-06	3.43925e-05
ENSSSCG00000025701	739.464	-7.14555	1.32102e-06	3.03989e-05
ENSSSCG00000025704	1302.87	-8.80903	2.54958e-09	1.35518e-07
ENSSSCG00000025876	26.395	-2.69072	0.000557506	0.00500707
ENSSSCG00000025921	170.574	-3.89686	0.00409731	0.0259679
ENSSSCG00000026006	25.9949	-2.88557	0.000784539	0.00663067
ENSSSCG00000026038	21.549	-2.26953	0.0087504	0.0478911
ENSSSCG00000026108	49.7603	-2.7887	0.00345018	0.0225533
ENSSSCG00000026161	563.321	-4.61162	0.000976123	0.00796453
ENSSSCG00000026264	35.429	-2.57137	0.00144715	0.0110179
ENSSSCG00000026446	294.217	-7.49164	3.26391e-07	9.24031e-06
ENSSSCG00000026454	347.109	6.02509	1.88017e-09	1.03738e-07
ENSSSCG00000026455	28.0033	-3.34896	0.000182197	0.0019572
ENSSSCG00000026465	517.185	-4.1853	0.00181145	0.0132686
ENSSSCG00000026554	15.5079	-2.73151	0.000179626	0.00193278
ENSSSCG00000026663	89.1451	-3.96746	0.00067197	0.00583479
ENSSSCG00000026931	25.1821	-2.72379	0.00173939	0.0128322
ENSSSCG00000027007	60.4677	-3.21176	0.00477325	0.0293922
ENSSSCG00000027128	1660.58	-4.77198	0.00132968	0.0102838
ENSSSCG00000027131	410.946	-7.48913	5.06441e-08	1.8546e-06
ENSSSCG00000027229	54.025	-3.20349	0.00250276	0.0173053
ENSSSCG00000027249	19.9114	-2.30033	0.00855845	0.0470672
ENSSSCG00000027265	43.4654	-4.28273	0.00013074	0.0014826
ENSSSCG00000027271	15.4809	-2.17674	0.00483044	0.029672
ENSSSCG00000027325	26.9789	1.74495	0.00465847	0.0288288
ENSSSCG00000027405	15.3083	-2.09685	0.00439193	0.0274803
ENSSSCG00000027722	63.3126	-2.62897	0.00781497	0.0437307
ENSSSCG00000027774	55.1619	-3.03095	0.00192325	0.0139446
ENSSSCG00000027882	113.034	-5.22524	7.29232e-05	0.000904929
ENSSSCG00000027974	23.7588	-3.0217	0.000292072	0.00291173
ENSSSCG00000028033	854.019	-8.55683	7.54341e-09	3.50787e-07
ENSSSCG00000028065	63.8591	-4.10913	0.000566951	0.00508157
ENSSSCG00000028080	17.1273	-2.26742	0.00464721	0.0287738
ENSSSCG00000028085	20.5219	-2.21198	0.00762639	0.0429102
ENSSSCG00000028149	706.766	-6.38202	2.61293e-05	0.000381448
ENSSSCG00000028287	54.5824	-4.01911	0.000385056	0.00368016
ENSSSCG00000028346	1241.48	-8.0012	6.35432e-07	1.62734e-05
ENSSSCG00000028513	94.2824	-4.28026	0.000661466	0.00576045
ENSSSCG00000028585	440.731	-5.92093	2.5251e-05	0.000371081
ENSSSCG00000028593	121.902	-3.87131	0.00272996	0.0185787
ENSSSCG00000028788	18.8567	-2.48622	0.000970389	0.00792339
ENSSSCG00000028810	22.9419	-2.55712	0.00214804	0.015277
ENSSSCG00000029125	66.6561	-4.10275	0.000723701	0.00621484
ENSSSCG00000029169	1704.3	-7.72093	3.08464e-07	8.79813e-06
ENSSSCG00000029275	77.3444	-3.74681	0.00246976	0.0171106
ENSSSCG00000029279	2808.71	-8.18089	2.86817e-13	5.03627e-11
ENSSSCG00000029347	72.0407	-4.07523	0.000670931	0.00582915
ENSSSCG00000029412	188.762	-5.55904	3.25066e-05	0.000459726
ENSSSCG00000029474	108.628	-4.36921	0.00043561	0.00406753
ENSSSCG00000029570	798.383	-7.6672	8.49868e-08	2.91148e-06
ENSSSCG00000029576	379.485	-5.56541	5.3593e-05	0.000700283
ENSSSCG00000029608	489.532	-5.05635	0.000639688	0.00560077
ENSSSCG00000029711	45.6512	-3.44541	0.000870376	0.0072437
ENSSSCG00000029985	52.6676	-4.61177	4.77247e-05	0.000634932
ENSSSCG00000029989	296.579	-6.98473	3.40206e-07	9.57563e-06
ENSSSCG00000029990	184.958	-5.52244	9.22122e-05	0.00110725
ENSSSCG00000029998	17.4832	-2.36511	0.00404887	0.0257238
ENSSSCG00000030005	84.9697	-3.63946	0.00184569	0.0134831
ENSSSCG00000030253	488.822	-6.37752	1.0378e-05	0.000173962
ENSSSCG00000030426	459.955	-7.1419	2.33859e-07	6.96666e-06
ENSSSCG00000030438	81.0537	-5.53836	1.4015e-05	0.000224921
ENSSSCG00000030575	51.1268	2.82004	0.00119582	0.00941795
ENSSSCG00000030581	436.767	-6.46507	5.4809e-06	0.000101561
ENSSSCG00000030608	2373.52	-9.6776	2.28312e-09	1.23173e-07
ENSSSCG00000030682	152.15	-5.23834	5.97023e-05	0.000765821
ENSSSCG00000031078	59.3561	-3.41929	0.00097507	0.00795726
ENSSSCG00000031080	48.1931	-3.41746	0.00111159	0.00886696
ENSSSCG00000031130	15.6918	-2.75808	9.34544e-05	0.0011198
ENSSSCG00000031132	38.7253	-3.58914	0.000486174	0.00445347
ENSSSCG00000031140	17.9013	-7.19773	1.45062e-07	4.64456e-06
ENSSSCG00000031166	36.137	-2.19117	0.008023	0.0446646
ENSSSCG00000031173	43.8566	-3.34481	0.000549259	0.00494373
ENSSSCG00000031212	28.971	-2.21188	0.00642098	0.0373105
ENSSSCG00000031337	374.094	-5.7547	2.88086e-05	0.000413706
ENSSSCG00000031356	16.8216	-2.59674	0.00116863	0.009235
ENSSSCG00000031420	34.0666	-3.16548	0.00153635	0.0115831
ENSSSCG00000031498	482.842	-6.72363	7.01432e-07	1.76772e-05
ENSSSCG00000031532	38.1064	-4.24587	5.85839e-05	0.000755543
ENSSSCG00000031593	799.039	-8.9414	1.90432e-09	1.04955e-07
ENSSSCG00000031627	130.023	-4.06388	0.000525585	0.00476308
ENSSSCG00000031657	196.156	-5.38634	2.23731e-05	0.000334967
ENSSSCG00000031757	179.432	-6.45538	3.04856e-06	6.17913e-05
ENSSSCG00000031782	193.06	4.30472	4.63583e-05	0.000619449
ENSSSCG00000031856	511.006	4.32304	0.000288694	0.00288116
ENSSSCG00000031913	256.167	-5.85955	2.97689e-06	6.0585e-05
ENSSSCG00000032034	15.3913	1.88372	0.0079144	0.0441869
ENSSSCG00000032129	822.019	-8.04918	5.45847e-08	1.97981e-06
ENSSSCG00000032188	123.989	-5.35963	6.16875e-05	0.000787109
ENSSSCG00000032304	696.35	-6.42616	4.92475e-06	9.28491e-05
ENSSSCG00000032315	29.4195	-3.7355	1.00136e-05	0.000169036
ENSSSCG00000032344	21.5431	-2.19266	0.00579639	0.0343601
ENSSSCG00000032384	54.6196	-3.73775	0.00211495	0.0150841
ENSSSCG00000032488	256.415	-4.9841	0.000267557	0.00270409
ENSSSCG00000032494	652.8	-7.38854	3.46639e-07	9.73377e-06
ENSSSCG00000032501	37.368	-2.84297	0.00273052	0.0185788
ENSSSCG00000032517	1986.63	-9.26411	1.6096e-10	1.19235e-08
ENSSSCG00000032531	2439.75	-9.07809	1.53787e-09	8.68985e-08
ENSSSCG00000032541	19.5393	-2.77844	3.0229e-05	0.000431418
ENSSSCG00000032544	215.112	-6.01598	2.55319e-06	5.31404e-05
ENSSSCG00000032607	35.9028	-4.236	4.08472e-05	0.000557772
ENSSSCG00000032609	349.24	-7.06265	7.59266e-07	1.89262e-05
ENSSSCG00000032661	159.913	-5.12061	7.1155e-06	0.000126435
ENSSSCG00000032737	326.473	-4.77629	0.000444216	0.00413974
ENSSSCG00000032768	2318.29	-8.47101	9.24936e-08	3.13659e-06
ENSSSCG00000032835	758.966	-7.01945	2.76782e-07	8.02998e-06
ENSSSCG00000032836	68.6026	-3.7968	0.000189664	0.00202277
ENSSSCG00000032908	1226.63	-6.796	1.04853e-05	0.000175549
ENSSSCG00000032916	228.166	-5.06984	0.000280822	0.00281474
ENSSSCG00000032917	88.4801	-5.00825	7.95192e-05	0.000975209
ENSSSCG00000032946	215.994	-5.8939	1.43098e-05	0.00022897
ENSSSCG00000032960	31.3941	-2.93399	0.00291764	0.0196158
ENSSSCG00000033037	89.4199	-3.88635	0.00197822	0.0142761
ENSSSCG00000033067	21.2345	-2.80725	0.000173533	0.00187662
ENSSSCG00000033374	501.578	-5.82305	4.03031e-05	0.000550962
ENSSSCG00000033424	107.048	-5.68455	3.4025e-06	6.78614e-05
ENSSSCG00000033490	934.673	5.32574	1.09848e-06	2.60013e-05
ENSSSCG00000033507	25.6557	-2.53194	0.00182589	0.0133591
ENSSSCG00000033541	36.1009	-2.91213	0.00506314	0.0308298
ENSSSCG00000033655	48.0221	-3.19217	0.00439275	0.0274846
ENSSSCG00000033694	190.8	-6.35908	9.52189e-07	2.30064e-05
ENSSSCG00000033753	198.884	-5.04077	0.000433508	0.00405161
ENSSSCG00000033786	744.79	-6.45794	4.92626e-06	9.28684e-05
ENSSSCG00000033791	2386.24	-4.63522	0.00117773	0.00929689
ENSSSCG00000033858	1288.79	-7.09972	3.83241e-06	7.48688e-05
ENSSSCG00000033926	106.949	-5.35971	1.0204e-05	0.000171609
ENSSSCG00000033946	229.497	-9.46368	8.03762e-09	3.70401e-07
ENSSSCG00000033982	152.849	-6.22477	1.30143e-06	3.00116e-05
ENSSSCG00000034014	477.103	-5.12267	0.000142063	0.0015894
ENSSSCG00000034044	22.9945	2.24132	0.00129408	0.0100642
ENSSSCG00000034146	35.4195	-3.67984	8.71575e-06	0.000149913
ENSSSCG00000034151	703.965	-7.7637	7.02904e-07	1.7712e-05
ENSSSCG00000034166	28.5892	2.93523	6.65674e-05	0.000838368
ENSSSCG00000034216	27.7371	-2.27385	0.00895636	0.0487876
ENSSSCG00000034239	26.7744	-3.4866	0.000153093	0.00169264
ENSSSCG00000034269	17.6661	2.66846	0.000122373	0.00140153
ENSSSCG00000034387	639.696	-8.14028	1.68138e-08	7.0711e-07
ENSSSCG00000034401	29.7491	2.60876	0.000101669	0.00120151
ENSSSCG00000034753	155.544	-4.88912	6.32006e-05	0.000802885
ENSSSCG00000034818	56.6476	-2.90741	0.00635727	0.0369978
ENSSSCG00000034871	600.552	7.82538	2.67525e-10	1.87461e-08
ENSSSCG00000034893	3067.23	-9.62973	3.51024e-10	2.3849e-08
ENSSSCG00000034905	2056.19	-8.46906	6.01345e-08	2.15147e-06
ENSSSCG00000034923	446.597	-6.94827	3.41615e-06	6.80848e-05
ENSSSCG00000034943	595.221	7.60088	9.34703e-13	1.38481e-10
ENSSSCG00000034966	97.6336	-5.35178	2.69757e-06	5.57428e-05
ENSSSCG00000035090	5660.24	-11.1038	2.75415e-11	2.59376e-09
ENSSSCG00000035101	1032.61	-8.05139	3.6285e-09	1.84781e-07
ENSSSCG00000035123	371.473	-6.14147	3.92621e-05	0.000539767
ENSSSCG00000035132	68.6587	-3.14092	0.00467246	0.0288784
ENSSSCG00000035221	166.616	-4.13426	0.00262888	0.0180292
ENSSSCG00000035230	951.294	-7.52157	3.125e-07	8.89128e-06
ENSSSCG00000035302	58.657	-2.81759	0.00736305	0.0416867
ENSSSCG00000035344	842.227	-6.19342	4.75645e-05	0.000633
ENSSSCG00000035357	1591.62	-8.80505	5.27842e-09	2.5689e-07
ENSSSCG00000035372	250.233	-6.7645	2.28386e-08	9.27196e-07
ENSSSCG00000035393	179.778	-5.36101	1.44977e-05	0.000231559
ENSSSCG00000035505	2036.15	-7.62129	3.17732e-07	9.02452e-06
ENSSSCG00000035561	132.62	-4.72982	0.000888054	0.00735774
ENSSSCG00000035675	29.5985	-3.10249	0.000133836	0.00151294
ENSSSCG00000035702	41.5265	-3.78102	0.000129956	0.00147543
ENSSSCG00000035737	18.798	2.00006	0.00255473	0.0175987
ENSSSCG00000035738	26.7657	-2.74965	0.000813278	0.00683256
ENSSSCG00000035829	761.696	-5.84674	4.61253e-05	0.000617019
ENSSSCG00000035941	410.714	-7.49832	1.71262e-07	5.3495e-06
ENSSSCG00000036027	124.599	-5.54085	5.30091e-05	0.000693725
ENSSSCG00000036045	19.6635	-2.80616	0.000111582	0.00129884
ENSSSCG00000036247	117.806	-3.3804	0.00269522	0.0183998
ENSSSCG00000036291	372.813	-6.34355	1.4295e-05	0.00022881
ENSSSCG00000036308	383.604	-6.74017	4.25972e-06	8.18429e-05
ENSSSCG00000036326	48.204	-2.71626	0.00473941	0.029207
ENSSSCG00000036364	21.1681	2.56158	0.000108406	0.00126756
ENSSSCG00000036520	18.8004	-2.56817	0.000693215	0.00599756
ENSSSCG00000036545	21.4153	-2.23646	0.000736569	0.00629808
ENSSSCG00000036592	734.086	-8.34116	1.62289e-08	6.86224e-07
ENSSSCG00000036685	36.7897	-3.42772	0.00245032	0.0170044
ENSSSCG00000036716	294.139	-4.85947	0.000457911	0.00425025
ENSSSCG00000036772	714.331	-7.6444	9.62855e-07	2.32266e-05
ENSSSCG00000036978	777.481	8.36645	2.92301e-11	2.72899e-09
ENSSSCG00000037016	29.8134	-2.89628	0.000998688	0.00812646
ENSSSCG00000037101	83.3031	-5.35042	9.22202e-06	0.000157575
ENSSSCG00000037159	23.1838	-2.34703	0.00283047	0.0191389
ENSSSCG00000037201	663.183	-7.4107	4.20014e-09	2.09285e-07
ENSSSCG00000037263	32.3922	-3.86237	0.000142721	0.00159544
ENSSSCG00000037284	25.5416	-2.50941	0.00473887	0.0292055
ENSSSCG00000037286	29.4116	2.10213	0.00170597	0.0126283
ENSSSCG00000037359	829.86	8.64983	7.03504e-12	7.75651e-10
ENSSSCG00000037398	798.939	-7.09436	1.95941e-07	5.98946e-06
ENSSSCG00000037399	25.8814	-2.08177	0.00236369	0.0165194
ENSSSCG00000037445	739.893	-7.98011	5.57737e-09	2.69751e-07
ENSSSCG00000037459	20.0466	-2.56971	0.00137368	0.0105602
ENSSSCG00000037463	6295.39	-8.1447	7.65982e-09	3.5569e-07
ENSSSCG00000037556	717.342	-6.6384	1.40194e-07	4.51323e-06
ENSSSCG00000037565	122.218	-4.21469	0.00143108	0.0109165
ENSSSCG00000037568	43.2555	-2.9314	0.00445767	0.0278262
ENSSSCG00000037605	411.158	-7.12647	1.03092e-10	8.07696e-09
ENSSSCG00000037654	37.9035	3.27826	0.000166969	0.00181873
ENSSSCG00000037792	62.5947	-4.66803	8.56778e-05	0.00103945
ENSSSCG00000037912	680.515	-7.43368	6.03938e-07	1.55632e-05
ENSSSCG00000037944	10402	10.9199	3.36898e-20	8.7315e-17
ENSSSCG00000038079	547.855	-7.5535	8.66618e-08	2.96312e-06
ENSSSCG00000038156	1926.85	-10.2058	5.52788e-11	4.73978e-09
ENSSSCG00000038203	466.521	-7.02028	3.51087e-07	9.83205e-06
ENSSSCG00000038253	505.081	-5.56949	2.40919e-05	0.000356391
ENSSSCG00000038285	46.4868	-2.86518	0.00168513	0.012494
ENSSSCG00000038287	902.403	-7.03637	3.75289e-07	1.04242e-05
ENSSSCG00000038367	118.641	-4.61504	0.000422163	0.0039633
ENSSSCG00000038429	47.3356	-4.24664	6.22733e-06	0.000113138
ENSSSCG00000038506	1011.01	-9.28455	1.40716e-09	8.04957e-08
ENSSSCG00000038512	84.2282	4.50082	4.10338e-07	1.12514e-05
ENSSSCG00000038514	210.775	-5.21618	1.08682e-06	2.57472e-05
ENSSSCG00000038541	36.8733	-2.696	0.00343493	0.0224763
ENSSSCG00000038543	183.364	-5.29444	0.000124168	0.00141992
ENSSSCG00000038549	36.9457	-4.0795	3.79179e-05	0.000523025
ENSSSCG00000038550	29.0723	-2.20773	0.00665696	0.0383629
ENSSSCG00000038557	140	4.81116	1.34889e-06	3.09663e-05
ENSSSCG00000038597	51.1081	-2.54269	0.00519865	0.0314969
ENSSSCG00000038672	19.4053	2.11276	0.00188774	0.0137328
ENSSSCG00000038804	33.3266	2.69037	0.000145186	0.00161689
ENSSSCG00000038829	71.3736	3.98915	5.5417e-06	0.000102512
ENSSSCG00000038873	1287.71	-7.87252	1.64999e-07	5.17382e-06
ENSSSCG00000038931	111.568	-5.31262	1.10864e-05	0.000183902
ENSSSCG00000038940	1829.96	-9.30058	2.26717e-10	1.61722e-08
ENSSSCG00000038947	7689.14	-9.84437	1.51523e-09	8.58442e-08
ENSSSCG00000038954	366.384	-6.65043	1.70845e-06	3.77588e-05
ENSSSCG00000038963	373.554	-6.65506	5.43266e-06	0.000100836
ENSSSCG00000038992	84.1816	-3.5957	0.000473413	0.00437346
ENSSSCG00000039010	106.729	-4.79946	0.000208878	0.00219125
ENSSSCG00000039222	3860.2	-8.84777	3.22687e-08	1.25148e-06
ENSSSCG00000039244	120.535	-4.17463	0.00054353	0.00489875
ENSSSCG00000039279	230.255	4.45606	7.84422e-05	0.000963879
ENSSSCG00000039307	50.1383	-3.71767	0.000472012	0.00436139
ENSSSCG00000039372	434.724	-5.35179	2.08603e-05	0.000315791
ENSSSCG00000039442	57.4513	-4.04575	0.00035439	0.00342478
ENSSSCG00000039472	978.71	-8.10466	2.95955e-07	8.49618e-06
ENSSSCG00000039473	775.991	-6.38707	1.79885e-05	0.000278414
ENSSSCG00000039542	586.407	-6.55381	1.89031e-06	4.10866e-05
ENSSSCG00000039550	658.396	-8.18038	3.62779e-09	1.84781e-07
ENSSSCG00000039615	123.467	-5.17269	6.35511e-05	0.000806231
ENSSSCG00000039626	22.6521	-2.79116	4.9618e-05	0.000656731
ENSSSCG00000039659	1015.12	-8.44066	2.84703e-09	1.49367e-07
ENSSSCG00000039713	27.9793	-2.74994	0.00200016	0.014396
ENSSSCG00000039778	323.849	-4.54916	0.00106223	0.00854577
ENSSSCG00000039780	1192.42	7.35617	1.36864e-10	1.03557e-08
ENSSSCG00000039878	16.1045	-2.18425	0.00121402	0.00953732
ENSSSCG00000039915	964.354	-7.729	3.64463e-07	1.01642e-05
ENSSSCG00000039994	18.5837	1.84745	0.00800974	0.0446036
ENSSSCG00000040086	76.4269	-3.83574	0.000767776	0.00652501
ENSSSCG00000040087	57.5796	-3.67717	0.00123383	0.00966551
ENSSSCG00000040203	1708.77	-5.44721	0.000258311	0.00262456
ENSSSCG00000040361	1298.41	6.52023	2.42329e-07	7.17173e-06
ENSSSCG00000040413	100.642	-3.60748	0.00242059	0.0168384
ENSSSCG00000040507	2753.58	-8.81297	1.98906e-08	8.22276e-07
ENSSSCG00000040569	601.865	-7.27096	4.07086e-07	1.11733e-05
ENSSSCG00000040599	5964.89	8.1105	3.19012e-10	2.1927e-08
ENSSSCG00000040666	100.801	-5.89526	2.46948e-06	5.16593e-05
ENSSSCG00000040690	44.9689	-3.08068	0.00350921	0.0228723
ENSSSCG00000040828	51.6653	-3.3664	0.00109521	0.00876947
ENSSSCG00000040944	299.786	-5.1655	1.11672e-06	2.63655e-05
ENSSSCG00000040990	28.8242	2.2525	0.000876444	0.00728701
ENSSSCG00000041163	503.293	-7.1305	2.07068e-06	4.43573e-05
ENSSSCG00000041404	33.4141	-3.49153	8.7333e-05	0.00105591
ENSSSCG00000041660	1341.47	7.65951	1.33682e-12	1.88026e-10
ENSSSCG00000042032	248.464	4.67097	2.13054e-05	0.000320985
ENSSSCG00000042511	337.718	-6.19603	3.60548e-05	0.000501419
ENSSSCG00000042593	1507.55	-8.48956	7.24271e-08	2.53619e-06
ENSSSCG00000042650	1035.13	8.1587	5.10958e-12	5.89787e-10
ENSSSCG00000042743	43.8914	-2.74122	0.000304984	0.00301878
ENSSSCG00000042759	142.401	-4.81516	0.000246291	0.00251783
ENSSSCG00000043316	90.6601	-5.74732	0.000128768	0.00146331
ENSSSCG00000043744	69.2689	3.68985	8.68973e-05	0.00105177
ENSSSCG00000044201	174.121	5.63419	1.14087e-06	2.68705e-05
ENSSSCG00000045150	24.2348	3.22214	1.49138e-05	0.000237171
ENSSSCG00000045223	19.722	-2.08311	0.00233495	0.0163674
ENSSSCG00000045257	20.0362	3.28058	9.21274e-06	0.000157444
ENSSSCG00000045283	22.4094	2.66348	6.68803e-05	0.000841491
ENSSSCG00000045867	24.2062	3.08671	4.18085e-05	0.000569099
ENSSSCG00000046104	23.0697	2.46223	0.000701354	0.00605746
ENSSSCG00000046151	45.6343	-4.34931	8.854e-05	0.00106904
ENSSSCG00000046159	19.6159	2.41565	0.000830711	0.00695587
ENSSSCG00000046669	114.051	4.34352	3.47563e-06	6.90368e-05
ENSSSCG00000046817	10.1756	-3.20414	0.000327754	0.00321275
ENSSSCG00000046897	29.8285	-3.06003	0.000565304	0.00506914
ENSSSCG00000047173	81.9256	-3.71762	0.00505059	0.0307627
ENSSSCG00000047234	47.7961	-3.73462	4.43264e-05	0.000598427
ENSSSCG00000047274	113.628	4.93114	1.3607e-06	3.11461e-05
ENSSSCG00000047293	39.2585	-3.65188	0.00121708	0.00955595
ENSSSCG00000047600	16.302	2.06145	0.00439061	0.0274756
ENSSSCG00000047663	1243.29	-8.1014	1.66861e-07	5.22463e-06
ENSSSCG00000047668	67.4133	2.37575	0.00626783	0.0365671
ENSSSCG00000047786	20.042	1.98317	0.00578622	0.0343082
ENSSSCG00000048117	14.4072	1.9895	0.00765261	0.0430365
ENSSSCG00000048190	637.389	-13.3533	6.7453e-11	5.59808e-09
ENSSSCG00000048603	516.482	5.18899	3.44677e-06	6.85545e-05
ENSSSCG00000048854	38.0898	3.51779	3.18705e-05	0.000452402
ENSSSCG00000049027	2277.31	-7.45967	1.46049e-05	0.000232887
ENSSSCG00000049062	43.1734	-3.65155	0.00177286	0.0130341
ENSSSCG00000049139	77.4276	4.68747	6.25323e-06	0.000113577
ENSSSCG00000049320	112.759	4.89197	7.64839e-06	0.000134384
ENSSSCG00000049545	154.272	4.95381	2.69812e-05	0.000392267
ENSSSCG00000049610	313.544	-4.81031	0.000374011	0.00358465
ENSSSCG00000050110	134.342	4.65105	5.92892e-05	0.00076312
ENSSSCG00000050120	39.3455	2.92485	0.000804681	0.00677
ENSSSCG00000050454	11.9609	2.03405	0.00895369	0.0487817
ENSSSCG00000050689	28.5013	-3.4258	0.000175315	0.00189311
ENSSSCG00000050974	36.4833	-3.30412	0.000145797	0.00162295
ENSSSCG00000050998	15.8826	-2.26253	0.00235706	0.0164861
ENSSSCG00000051144	550.332	-6.71447	2.44546e-05	0.000360604
ENSSSCG00000051151	90.1286	-4.57537	8.01844e-05	0.000981625
ENSSSCG00000051271	37.6772	2.18401	0.00754046	0.0425326
ENSSSCG00000051279	26.624	-2.43466	0.000381377	0.00364841
ENSSSCG00000051392	1103	7.82972	1.78534e-09	9.90114e-08
ENSSSCG00000051419	71.4486	3.67714	2.93741e-05	0.000420451
ENSSSCG00000051480	30.6496	-2.74313	0.000682902	0.00591992
ENSSSCG00000051671	573.369	6.11758	2.42478e-09	1.297e-07
ENSSSCG00000051778	33.5242	3.02128	0.000519497	0.00471648

## Sheet: D9 vs D15
Supplementary Table S8. DEmRNAs between D9 and D15
genes	Average FPKM of genes between groups	log2FoldChange	p-value	FDR
ENSSSCG00000000007	408.841	-6.04568	1.1304e-05	8.96612e-05
ENSSSCG00000000058	749.449	-7.05107	4.28849e-07	5.91861e-06
ENSSSCG00000000061	58.6615	-2.20659	0.0112512	0.0273008
ENSSSCG00000000087	1836.41	-8.15855	1.56581e-07	2.49812e-06
ENSSSCG00000000116	337.747	-5.77971	5.90817e-05	0.000347589
ENSSSCG00000000279	43.2938	4.00258	1.82281e-06	1.98375e-05
ENSSSCG00000000405	12870.6	-10.6521	1.16733e-10	6.71799e-09
ENSSSCG00000000599	787.99	-6.93011	9.89598e-07	1.21424e-05
ENSSSCG00000000668	16.5737	-1.96042	0.0050114	0.0139855
ENSSSCG00000000690	2628.97	-7.10251	2.26979e-06	2.44098e-05
ENSSSCG00000000737	34.1453	-3.09852	0.000273493	0.00126445
ENSSSCG00000000925	503.789	-7.69116	3.83595e-08	7.48008e-07
ENSSSCG00000000975	39.1116	-2.12497	0.0169651	0.0399113
ENSSSCG00000000994	103.958	-5.32516	3.87218e-06	3.74121e-05
ENSSSCG00000000998	4183.5	-7.67861	9.0664e-08	1.56889e-06
ENSSSCG00000001010	188.196	-4.89283	0.000354251	0.00148587
ENSSSCG00000001061	495.202	-6.34978	4.73201e-06	4.42356e-05
ENSSSCG00000001062	730.916	-7.50004	2.31813e-07	3.52156e-06
ENSSSCG00000001070	49.1082	-2.7799	0.00742766	0.0201993
ENSSSCG00000001209	47.5354	-4.38218	8.38336e-05	0.000483348
ENSSSCG00000001235	304.025	-4.26955	0.00193619	0.00622918
ENSSSCG00000001398	18.6332	-1.50171	0.0180518	0.0422588
ENSSSCG00000001410	2615.55	-9.08584	2.56689e-09	6.84715e-08
ENSSSCG00000001411	22.3234	-2.64929	0.00169501	0.00549751
ENSSSCG00000001476	2810.73	-9.45354	1.2174e-08	2.70112e-07
ENSSSCG00000001520	1821.25	-7.68414	5.23038e-07	7.14235e-06
ENSSSCG00000001562	133.688	-4.59595	0.000642987	0.00260287
ENSSSCG00000001596	89.2509	-5.09668	6.41563e-05	0.000375997
ENSSSCG00000001660	1142.59	-8.66706	4.25534e-09	1.06625e-07
ENSSSCG00000001689	41.583	-2.90762	0.00260306	0.00823043
ENSSSCG00000001820	952.561	-8.1867	1.24337e-07	2.06352e-06
ENSSSCG00000001898	67.3836	-4.24572	0.000400553	0.00166746
ENSSSCG00000001950	1627.7	-7.73358	1.84793e-07	2.92455e-06
ENSSSCG00000001960	1488.82	-8.17845	1.98183e-08	4.18046e-07
ENSSSCG00000002170	30.6146	2.41194	0.00258102	0.00816505
ENSSSCG00000002290	29.4329	-2.54429	0.00244507	0.0077585
ENSSSCG00000002294	1210.47	-7.74356	1.27843e-07	2.11784e-06
ENSSSCG00000002377	1361.31	-7.19692	9.0673e-11	5.41975e-09
ENSSSCG00000002455	578.964	-4.47731	0.00116558	0.00419365
ENSSSCG00000002458	177.578	-3.91147	0.000644888	0.00261005
ENSSSCG00000002520	103.115	2.97584	0.00338857	0.00996947
ENSSSCG00000002559	56.1797	2.83544	0.000496738	0.00204304
ENSSSCG00000002646	3150.88	-8.85299	6.70574e-13	8.32359e-11
ENSSSCG00000002655	47.0032	-4.06371	1.52596e-05	0.000118903
ENSSSCG00000002719	15.7149	-2.02252	0.00830331	0.0205572
ENSSSCG00000002734	1195.15	6.23939	2.07696e-07	3.17403e-06
ENSSSCG00000002753	365.115	-7.23133	1.56713e-07	2.49957e-06
ENSSSCG00000002808	261.625	5.84141	6.93225e-09	1.64161e-07
ENSSSCG00000002819	4377.33	-7.55147	9.1103e-06	7.76593e-05
ENSSSCG00000002884	594.321	-3.81512	0.00567727	0.0157149
ENSSSCG00000002910	131.287	-4.21599	0.000674134	0.00262442
ENSSSCG00000003015	123.41	-5.62672	4.07432e-05	0.000262735
ENSSSCG00000003066	321.97	6.63502	5.77489e-08	1.06688e-06
ENSSSCG00000003072	138.539	-4.29064	0.000799621	0.00293805
ENSSSCG00000003105	1377.82	6.61735	7.47444e-08	1.3354e-06
ENSSSCG00000003136	757.247	-7.17326	4.12877e-07	5.71108e-06
ENSSSCG00000003144	794.725	-3.45615	0.0160928	0.0380248
ENSSSCG00000003168	353.162	-6.96007	9.15428e-08	1.58231e-06
ENSSSCG00000003169	100.605	-5.28406	7.28713e-07	9.44111e-06
ENSSSCG00000003189	3056.09	-9.72689	2.23792e-11	1.6081e-09
ENSSSCG00000003265	23.7457	-2.13971	0.00247395	0.00784431
ENSSSCG00000003342	237.214	-5.25594	6.19974e-05	0.000363981
ENSSSCG00000003348	568.711	-8.13529	1.72268e-07	2.73447e-06
ENSSSCG00000003359	77.2064	-3.46948	0.000657014	0.00262442
ENSSSCG00000003369	3215.83	-9.26881	6.56091e-09	1.5576e-07
ENSSSCG00000003379	93.46	-4.6511	6.913e-05	0.000403136
ENSSSCG00000003384	1904.52	-8.75417	2.50516e-08	5.06854e-07
ENSSSCG00000003403	119.791	-5.32999	1.74025e-05	0.000125974
ENSSSCG00000003428	189.857	-6.00562	7.17911e-06	6.20055e-05
ENSSSCG00000003589	477.726	-7.02244	7.77018e-07	9.804e-06
ENSSSCG00000003610	36.4182	-3.07874	0.00162347	0.00527603
ENSSSCG00000003660	2732.14	-8.64699	3.84036e-08	7.48807e-07
ENSSSCG00000003694	93.9386	-5.2138	1.46499e-05	0.000114535
ENSSSCG00000003708	138.129	-5.80269	5.00136e-06	4.66003e-05
ENSSSCG00000003749	4882.24	-10.575	1.87445e-10	1.00495e-08
ENSSSCG00000003758	218.469	-5.56711	0.000283339	0.00130772
ENSSSCG00000003832	1012.67	-8.29549	3.19425e-08	6.28186e-07
ENSSSCG00000003876	28.7714	-2.45642	0.00579647	0.0160223
ENSSSCG00000003904	283.982	-4.08587	0.00698967	0.0190823
ENSSSCG00000003928	107.648	-4.9948	2.06079e-05	0.000147856
ENSSSCG00000003966	101.646	-4.86262	7.60249e-06	6.55188e-05
ENSSSCG00000003980	21.1871	-1.86982	0.00680486	0.0186189
ENSSSCG00000004045	21.2337	2.32015	0.00148615	0.00502391
ENSSSCG00000004076	302.727	-6.36619	2.8924e-06	2.92315e-05
ENSSSCG00000004089	400.635	-7.26403	1.73554e-07	2.75328e-06
ENSSSCG00000004123	1399.46	-8.06277	3.72027e-07	5.34843e-06
ENSSSCG00000004145	1771.63	-7.85516	1.57749e-07	2.51461e-06
ENSSSCG00000004300	93.6975	-4.42523	0.000322362	0.00143878
ENSSSCG00000004314	81.2242	-2.80704	0.0115418	0.0279529
ENSSSCG00000004318	19.5073	-1.75501	0.00760836	0.0204988
ENSSSCG00000004336	39.0182	-3.68375	0.000496794	0.00204324
ENSSSCG00000004452	22.8295	-2.04623	0.00441744	0.0124186
ENSSSCG00000004458	16.0357	-2.20127	0.00344919	0.00996947
ENSSSCG00000004500	301.737	-6.47582	2.28804e-06	2.45855e-05
ENSSSCG00000004507	60.632	-2.39385	0.0149901	0.0356002
ENSSSCG00000004508	418.511	-7.18107	1.9375e-07	3.05819e-06
ENSSSCG00000004552	489.432	-6.52377	2.08954e-06	2.25866e-05
ENSSSCG00000004573	2150.57	8.18911	1.96825e-13	3.01186e-11
ENSSSCG00000004588	583.945	-7.41857	9.83586e-08	1.69413e-06
ENSSSCG00000004592	400.816	-6.21344	9.80583e-06	8.02508e-05
ENSSSCG00000004647	20.8	-2.49697	0.00546516	0.0151656
ENSSSCG00000004653	928.291	-7.15823	2.38668e-06	2.55993e-05
ENSSSCG00000004656	40.9141	-3.29064	0.000273931	0.00126641
ENSSSCG00000004680	289.27	-6.45633	1.17842e-06	1.37296e-05
ENSSSCG00000004730	717.729	-7.47277	1.1284e-08	2.51413e-07
ENSSSCG00000004826	364.158	-4.62653	0.00102787	0.00372362
ENSSSCG00000004857	152.959	-4.15556	0.00144192	0.00502391
ENSSSCG00000004873	28.0821	-2.91294	0.00119649	0.00429917
ENSSSCG00000004908	26994.5	-10.2615	7.93711e-11	4.82319e-09
ENSSSCG00000004919	210.157	-3.78667	0.00402642	0.0113807
ENSSSCG00000004929	145.113	-5.2688	6.12088e-05	0.00035967
ENSSSCG00000004941	886.273	-7.29038	3.57083e-08	6.98425e-07
ENSSSCG00000004948	42.0164	-2.74098	0.00620356	0.0170762
ENSSSCG00000004963	2959.25	-8.85104	4.87017e-08	9.22604e-07
ENSSSCG00000004971	689.326	-7.56938	8.85323e-07	1.09111e-05
ENSSSCG00000005057	22.5286	-2.84732	0.000577828	0.00235666
ENSSSCG00000005089	24.1459	-2.50162	0.00584196	0.016141
ENSSSCG00000005212	49.4824	-2.53222	0.0100719	0.024618
ENSSSCG00000005220	17.9071	-2.31842	0.000345365	0.00144997
ENSSSCG00000005247	3225.5	-8.65287	1.88698e-07	2.98307e-06
ENSSSCG00000005252	82.2355	-4.54334	0.000162827	0.000818961
ENSSSCG00000005391	59.5857	-4.45748	4.12114e-05	0.000265558
ENSSSCG00000005452	15.5435	-1.73082	0.0167548	0.0394561
ENSSSCG00000005599	202.528	-5.04764	5.52086e-05	0.000326058
ENSSSCG00000005610	383.865	-6.77049	2.33762e-06	2.50995e-05
ENSSSCG00000005615	22.4885	-2.91756	0.000655615	0.00262442
ENSSSCG00000005626	549.378	-7.39834	1.03258e-06	1.26463e-05
ENSSSCG00000005688	1648.43	-8.83379	2.01665e-09	5.52403e-08
ENSSSCG00000005702	1044.75	-8.53719	1.18714e-08	2.63733e-07
ENSSSCG00000005725	157.804	-5.06069	0.000655871	0.00262442
ENSSSCG00000005738	637.867	-7.62871	2.9156e-08	5.86162e-07
ENSSSCG00000005753	1367.55	-7.72843	2.95841e-07	4.30426e-06
ENSSSCG00000005768	129.594	-5.16675	3.39305e-05	0.000221271
ENSSSCG00000005844	14.6212	-1.57142	0.0232067	0.0492695
ENSSSCG00000005909	158.848	-4.36488	0.000553381	0.00226204
ENSSSCG00000005935	568.63	-5.5234	2.689e-05	0.000186812
ENSSSCG00000005967	367.727	-6.77553	1.65459e-07	2.63134e-06
ENSSSCG00000006052	129.336	-4.34059	0.000202915	0.000952903
ENSSSCG00000006127	770.953	-7.57595	2.11959e-07	3.23554e-06
ENSSSCG00000006140	67.245	-4.11522	7.43511e-05	0.000431637
ENSSSCG00000006214	158.681	-5.99691	2.81413e-06	2.84802e-05
ENSSSCG00000006251	1511.57	-8.41843	3.53429e-08	6.91555e-07
ENSSSCG00000006256	32.2913	-3.38495	5.78341e-05	0.000340634
ENSSSCG00000006277	215.482	-6.03607	1.09824e-05	8.72173e-05
ENSSSCG00000006318	68.2625	-4.51273	0.000315913	0.00143878
ENSSSCG00000006346	612.871	-6.65001	5.90083e-06	5.43966e-05
ENSSSCG00000006360	2185.16	-7.70846	1.1858e-07	1.97199e-06
ENSSSCG00000006361	166.293	-4.3597	9.94376e-05	0.000526111
ENSSSCG00000006461	478.652	-7.62579	6.97836e-08	1.25067e-06
ENSSSCG00000006552	3209.6	-9.38269	4.37694e-09	1.09571e-07
ENSSSCG00000006561	606.968	-8.2125	1.15933e-07	1.9306e-06
ENSSSCG00000006643	33.7026	-2.7557	0.00211604	0.0067756
ENSSSCG00000006761	23.4983	-2.61396	0.00370559	0.0105234
ENSSSCG00000006799	79.2962	-4.52364	0.00033247	0.00143878
ENSSSCG00000006865	759.019	-6.94624	1.13572e-06	1.34449e-05
ENSSSCG00000006869	210.926	-5.92078	2.9101e-06	2.93978e-05
ENSSSCG00000006978	57.3939	2.92529	0.000618464	0.00250954
ENSSSCG00000007079	99.0026	-3.25222	0.00989355	0.0242083
ENSSSCG00000007088	2797.89	-10.1865	7.15642e-11	4.40976e-09
ENSSSCG00000007140	105.899	-3.93274	0.000659991	0.00262442
ENSSSCG00000007232	58.9669	3.74806	8.07773e-06	6.93675e-05
ENSSSCG00000007281	743.025	6.46741	4.59031e-09	1.14666e-07
ENSSSCG00000007371	2070.09	-8.33	1.15179e-07	1.9187e-06
ENSSSCG00000007425	468.746	-7.00866	5.25811e-07	7.1782e-06
ENSSSCG00000007426	72.2829	-3.72268	0.0014294	0.00502391
ENSSSCG00000007456	184.218	-4.17095	0.00199129	0.00639751
ENSSSCG00000007487	181.421	-3.62326	0.00686356	0.0187673
ENSSSCG00000007557	110.356	-4.09082	0.000671534	0.00262442
ENSSSCG00000007559	52.3894	-3.45749	0.000527581	0.00216142
ENSSSCG00000007560	21.2895	-1.84479	0.0166877	0.0393098
ENSSSCG00000007572	591.795	-7.05328	2.49377e-07	3.77515e-06
ENSSSCG00000007590	159.272	-5.27579	0.000111023	0.000584071
ENSSSCG00000007617	507.375	-4.93928	0.000118346	0.000620239
ENSSSCG00000007646	216.463	-6.21607	6.89123e-06	5.9692e-05
ENSSSCG00000007681	7485.24	-11.3836	4.30794e-11	2.84707e-09
ENSSSCG00000007687	90.0468	-3.64173	0.00246009	0.00780278
ENSSSCG00000007688	3570.96	-10.124	8.36894e-10	2.62904e-08
ENSSSCG00000007738	87.3612	-5.35041	1.00078e-05	8.02508e-05
ENSSSCG00000007745	294.734	-6.47772	2.12168e-06	2.29167e-05
ENSSSCG00000007749	338.286	-7.11833	3.87703e-07	5.39932e-06
ENSSSCG00000007776	72.9636	-4.67491	8.16348e-05	0.000471182
ENSSSCG00000007806	59.3799	-3.66103	0.0014157	0.00502391
ENSSSCG00000007830	1070.07	-7.11695	1.07995e-06	1.31901e-05
ENSSSCG00000007920	31.5289	-8.59111	7.49811e-09	1.77048e-07
ENSSSCG00000007927	292.026	-5.43904	9.87368e-05	0.000522598
ENSSSCG00000008035	59.6078	-3.91889	0.000475916	0.00196378
ENSSSCG00000008039	18424.6	9.3974	2.6541e-12	2.62542e-10
ENSSSCG00000008066	4225.52	-9.55606	3.76038e-09	9.57436e-08
ENSSSCG00000008070	429.192	-6.83534	2.05245e-06	2.22088e-05
ENSSSCG00000008137	644.107	-3.96924	0.00385734	0.010927
ENSSSCG00000008164	10524.3	-11.684	4.36455e-12	3.95574e-10
ENSSSCG00000008187	60.8936	-4.32959	0.000164142	0.000818961
ENSSSCG00000008188	1893.6	-9.88249	9.70845e-11	5.75096e-09
ENSSSCG00000008194	101.863	-3.52428	0.00422613	0.0119101
ENSSSCG00000008225	2255.28	-9.4552	4.93248e-09	1.21354e-07
ENSSSCG00000008241	215.665	-5.82658	0.000142884	0.000740931
ENSSSCG00000008275	56.5864	-2.91875	0.00502818	0.0140295
ENSSSCG00000008376	352.837	-6.05285	3.13599e-06	3.15443e-05
ENSSSCG00000008423	20.0029	-2.39104	0.000671751	0.00262442
ENSSSCG00000008440	171.748	-5.90316	2.88828e-06	2.92015e-05
ENSSSCG00000008447	64.4286	-4.88138	8.88503e-05	0.000484518
ENSSSCG00000008467	725.763	-8.49171	3.40723e-09	8.79795e-08
ENSSSCG00000008468	176.741	-5.0241	2.18311e-05	0.000156037
ENSSSCG00000008478	1415.42	-6.86882	2.88747e-09	7.59297e-08
ENSSSCG00000008480	31.2459	-2.95598	0.001303	0.00465618
ENSSSCG00000008587	156.393	-3.55461	0.00256654	0.00812144
ENSSSCG00000008608	24.9967	-1.92566	0.00989273	0.0242066
ENSSSCG00000008615	47.6209	3.08628	3.59163e-05	0.000233374
ENSSSCG00000008637	374.803	-6.83761	2.48219e-07	3.75832e-06
ENSSSCG00000008645	524.674	-6.99565	5.51185e-07	7.242e-06
ENSSSCG00000008649	158.482	-4.00365	0.00999005	0.0244271
ENSSSCG00000008664	21.6072	-1.93925	0.00622203	0.0171254
ENSSSCG00000008686	35.6803	-2.8795	0.00277858	0.00875211
ENSSSCG00000008691	383.157	-5.86662	1.49987e-05	0.000117075
ENSSSCG00000008753	748.331	-6.76714	3.89933e-06	3.74121e-05
ENSSSCG00000008758	399.231	-6.71494	3.10669e-07	4.50765e-06
ENSSSCG00000008762	112.991	-4.97926	2.19105e-05	0.000156568
ENSSSCG00000008836	110.428	-3.87259	0.000791243	0.00290972
ENSSSCG00000008845	87.7279	-3.51625	0.00513605	0.0143124
ENSSSCG00000008968	9.68065	-2.38083	0.00808131	0.0204988
ENSSSCG00000008971	3762.41	-10.8773	5.9243e-12	5.15538e-10
ENSSSCG00000008979	1715.61	-8.48817	2.10202e-08	4.34787e-07
ENSSSCG00000008985	20.8073	-2.49004	0.00403321	0.0113987
ENSSSCG00000008988	19.7281	-2.38774	0.00361727	0.0102852
ENSSSCG00000009004	323.337	-6.04421	0.00012043	0.00063063
ENSSSCG00000009030	94.9298	-4.60444	0.000244737	0.00113787
ENSSSCG00000009062	406.579	-5.42419	0.000121015	0.000633559
ENSSSCG00000009128	42.1536	-2.7755	0.00527433	0.0146698
ENSSSCG00000009164	225.422	-4.75591	2.84045e-05	0.000186899
ENSSSCG00000009209	13.7016	-1.85633	0.0213197	0.0456152
ENSSSCG00000009370	32.2238	-2.63127	0.00330377	0.00996947
ENSSSCG00000009393	16.8443	-1.78985	0.0100922	0.0246621
ENSSSCG00000009400	26.0986	-2.81812	0.00220327	0.00703696
ENSSSCG00000009422	83.6117	-4.70848	1.06119e-05	8.43768e-05
ENSSSCG00000009489	20.5389	-1.85254	0.00745804	0.0202769
ENSSSCG00000009521	20.5572	-1.4905	0.0231936	0.0492429
ENSSSCG00000009523	15.8169	-1.98328	0.00290755	0.00912694
ENSSSCG00000009541	23.4855	-2.34546	0.00117443	0.00422369
ENSSSCG00000009565	114.718	-5.78497	7.01023e-06	6.06648e-05
ENSSSCG00000009714	579.124	-7.16243	1.05577e-06	1.29103e-05
ENSSSCG00000009744	1652.36	-7.83465	2.98952e-07	4.34745e-06
ENSSSCG00000009771	3548.2	-9.79156	5.82628e-10	2.21439e-08
ENSSSCG00000009808	457.745	-6.96882	1.47784e-06	1.70243e-05
ENSSSCG00000009832	12.7312	-1.63348	0.0205195	0.0440247
ENSSSCG00000009860	603.054	-6.12958	2.37217e-05	0.000168717
ENSSSCG00000009862	22.0875	-2.37622	0.00569708	0.0157662
ENSSSCG00000009896	35.5289	-2.60501	0.00228612	0.00728178
ENSSSCG00000009932	99.3812	-4.85222	7.61612e-05	0.000441632
ENSSSCG00000010054	15.7674	-1.59924	0.0105264	0.0256438
ENSSSCG00000010104	1317.74	6.76177	1.3098e-08	2.89509e-07
ENSSSCG00000010210	929.767	-6.46193	4.57656e-06	4.28315e-05
ENSSSCG00000010308	44.0783	-3.63837	0.000342981	0.00144045
ENSSSCG00000010319	65	-3.23459	0.00177877	0.00575406
ENSSSCG00000010440	484.077	-5.33059	0.000152221	0.000785467
ENSSSCG00000010456	177.552	-5.56951	8.31003e-05	0.000479244
ENSSSCG00000010479	50.845	-3.57074	0.0015032	0.00502391
ENSSSCG00000010521	42.1151	-3.38659	0.0012917	0.00461835
ENSSSCG00000010564	33.8525	-2.71783	0.00536037	0.0148899
ENSSSCG00000010573	20.2144	-2.32708	0.000817003	0.00299976
ENSSSCG00000010687	163.002	-4.48765	0.0004797	0.00197749
ENSSSCG00000010771	36.1433	-2.96045	0.00263271	0.00831825
ENSSSCG00000010799	945.933	-7.28906	9.28394e-08	1.60336e-06
ENSSSCG00000010878	449.482	-4.46002	0.00216474	0.00692177
ENSSSCG00000010922	668.298	-8.37712	8.4695e-08	1.4783e-06
ENSSSCG00000010923	308.596	-6.15859	3.50391e-06	3.50246e-05
ENSSSCG00000010973	256.357	-6.26905	5.66578e-06	5.24552e-05
ENSSSCG00000011028	163.056	-5.12657	4.64121e-05	0.000296586
ENSSSCG00000011045	298.575	-5.33112	0.000157491	0.000811462
ENSSSCG00000011065	229.981	-6.37313	2.09803e-06	2.26734e-05
ENSSSCG00000011336	486.616	-6.73712	1.4761e-06	1.70091e-05
ENSSSCG00000011370	220.982	-5.89433	1.13756e-05	9.01558e-05
ENSSSCG00000011378	17.5338	-2.18942	0.0131121	0.0314637
ENSSSCG00000011441	24.4425	-2.47022	0.00457761	0.0128467
ENSSSCG00000011500	33.9373	-2.3132	0.0163062	0.0384956
ENSSSCG00000011567	387.463	-3.63297	0.00473443	0.0132571
ENSSSCG00000011623	82.6085	-2.77636	0.0183676	0.0429327
ENSSSCG00000011639	382.617	-6.16244	3.53741e-05	0.0002302
ENSSSCG00000011650	61.1082	-3.2609	0.00290512	0.00911944
ENSSSCG00000011673	24.1042	-3.02949	2.69626e-05	0.000186812
ENSSSCG00000011677	1070.76	-7.72601	5.10139e-08	9.48118e-07
ENSSSCG00000011755	141.561	-5.05081	1.34291e-05	0.000105473
ENSSSCG00000011772	2111.42	-8.45452	1.21371e-08	2.69316e-07
ENSSSCG00000011787	364.875	5.70901	1.28202e-08	2.83625e-07
ENSSSCG00000011797	49.3042	-3.35159	0.00135586	0.00483431
ENSSSCG00000011804	540.771	-7.80537	4.7407e-08	8.99192e-07
ENSSSCG00000011811	418.692	-6.30504	1.25921e-05	9.92407e-05
ENSSSCG00000011857	312.156	-5.45549	4.20428e-05	0.000270708
ENSSSCG00000011901	84.4981	-5.0519	7.85154e-05	0.00045455
ENSSSCG00000011968	212.579	-5.78611	4.46622e-06	4.18646e-05
ENSSSCG00000012122	31.4148	-2.57796	0.000326994	0.00143878
ENSSSCG00000012148	277.165	-5.12967	0.000149717	0.000773916
ENSSSCG00000012287	22.8497	-2.58551	0.00209986	0.00672804
ENSSSCG00000012293	50.6945	-3.81237	0.000545782	0.00223288
ENSSSCG00000012305	17.5693	-1.88523	0.00633319	0.0174113
ENSSSCG00000012329	610.496	-5.89498	1.42297e-05	0.000111393
ENSSSCG00000012349	99.3601	4.03849	3.33072e-05	0.000217386
ENSSSCG00000012378	847.23	-8.72136	4.81603e-09	1.18704e-07
ENSSSCG00000012435	865.399	-6.97039	3.60748e-08	7.05142e-07
ENSSSCG00000012440	2875.31	-8.9994	3.31163e-09	8.55833e-08
ENSSSCG00000012452	31.2524	-2.60193	0.00345197	0.00996947
ENSSSCG00000012462	557.448	-5.68125	7.57402e-05	0.000439263
ENSSSCG00000012494	113.642	-5.51103	5.7334e-05	0.000337949
ENSSSCG00000012542	741.471	-7.22109	1.41162e-06	1.63014e-05
ENSSSCG00000012620	62.1764	-4.23363	0.000227477	0.00106189
ENSSSCG00000012624	1047	-8.17578	6.74017e-08	1.20904e-06
ENSSSCG00000012637	160.156	-2.93178	0.0144565	0.034436
ENSSSCG00000012731	487.051	-5.75261	4.29148e-05	0.000276047
ENSSSCG00000012732	10.8439	1.7863	0.0199711	0.0431622
ENSSSCG00000012850	98.5846	-4.72938	9.36298e-05	0.000497052
ENSSSCG00000012916	562.181	-8.12104	9.55571e-08	1.64796e-06
ENSSSCG00000012940	657.749	-6.47947	1.7998e-05	0.000130078
ENSSSCG00000012960	985.961	-7.93683	9.31822e-08	1.60894e-06
ENSSSCG00000012961	469.358	-5.12678	0.000450617	0.00186502
ENSSSCG00000012980	23.3172	-3.27584	8.08535e-05	0.000466849
ENSSSCG00000013022	1831.53	-9.57439	9.64504e-10	2.95328e-08
ENSSSCG00000013046	493.346	-4.92697	0.000673607	0.00262442
ENSSSCG00000013096	377.174	-4.5487	0.00113578	0.00409212
ENSSSCG00000013105	152.232	-5.84334	3.57127e-06	3.56717e-05
ENSSSCG00000013107	2202.01	-12.4205	5.89837e-12	5.13648e-10
ENSSSCG00000013118	253.516	-5.40138	3.63008e-05	0.000235735
ENSSSCG00000013177	125.874	-5.22021	1.05921e-06	1.29497e-05
ENSSSCG00000013227	972.04	-8.42726	8.98e-08	1.55471e-06
ENSSSCG00000013293	119.012	-4.75598	0.000103347	0.00054609
ENSSSCG00000013360	218.422	-4.75344	0.000736546	0.00271855
ENSSSCG00000013392	1508.06	-8.87069	7.3322e-08	1.3112e-06
ENSSSCG00000013393	48.1359	-3.31754	0.0012272	0.00440486
ENSSSCG00000013442	227.525	-4.82268	0.000419772	0.00174367
ENSSSCG00000013444	722.966	-6.47661	1.98181e-06	2.14828e-05
ENSSSCG00000013464	1178.11	-7.70288	3.3297e-07	4.81523e-06
ENSSSCG00000013524	669.18	-6.75997	1.75235e-06	1.91039e-05
ENSSSCG00000013538	4489.59	-9.86824	4.41928e-09	1.10586e-07
ENSSSCG00000013550	389.766	-5.5579	6.12609e-05	0.000359968
ENSSSCG00000013600	4321.95	-10.8117	2.23635e-11	1.608e-09
ENSSSCG00000013614	65.4853	-4.17752	0.00016952	0.000818961
ENSSSCG00000013645	222.291	-5.91204	1.53041e-05	0.000119231
ENSSSCG00000013650	249.604	-6.94444	4.39913e-07	6.06242e-06
ENSSSCG00000013658	121.282	-4.4218	0.000174369	0.000825667
ENSSSCG00000013718	15.0808	-1.76605	0.0114233	0.0276828
ENSSSCG00000013735	22.8168	-2.50675	0.00227412	0.00724659
ENSSSCG00000013776	1442.22	-6.14978	3.37892e-05	0.000220373
ENSSSCG00000013779	253.918	-6.67985	3.07113e-06	3.09351e-05
ENSSSCG00000013784	881.462	-6.76188	2.59665e-06	2.63796e-05
ENSSSCG00000013862	184.7	-5.99528	2.13726e-06	2.30625e-05
ENSSSCG00000013873	141.174	-6.09564	1.61709e-05	0.000120944
ENSSSCG00000013991	34.6159	-3.16201	0.000403897	0.00168107
ENSSSCG00000014038	2029.76	-8.84643	1.47731e-08	3.20195e-07
ENSSSCG00000014043	974.754	-8.07283	5.9798e-08	1.10291e-06
ENSSSCG00000014046	28.0491	-3.07086	0.000539364	0.00220799
ENSSSCG00000014147	395.62	-7.34983	2.10704e-07	3.2182e-06
ENSSSCG00000014284	25.5553	-2.8934	0.000445571	0.0018451
ENSSSCG00000014325	1912.97	-8.30829	3.652e-08	7.13445e-07
ENSSSCG00000014558	164.761	-6.03582	1.58452e-06	1.81737e-05
ENSSSCG00000014579	187.443	-11.2994	4.05442e-09	1.02962e-07
ENSSSCG00000014625	410.517	-6.66116	1.19438e-06	1.39083e-05
ENSSSCG00000014933	684.929	-7.13496	7.97997e-07	9.89721e-06
ENSSSCG00000014950	48.8859	-4.14064	1.88933e-05	0.000136201
ENSSSCG00000015040	134.381	-3.26473	0.010524	0.0256386
ENSSSCG00000015099	854.558	-8.05322	4.2227e-08	8.05627e-07
ENSSSCG00000015102	170.022	-4.84964	0.000198919	0.000935432
ENSSSCG00000015115	6003.59	-11.067	4.31696e-11	2.85226e-09
ENSSSCG00000015117	137.814	-5.20516	1.51734e-05	0.000118284
ENSSSCG00000015182	21.7775	-2.06252	0.00406191	0.0114767
ENSSSCG00000015201	60.3899	-3.55028	0.00120996	0.0043456
ENSSSCG00000015222	781.757	-8.27011	3.1632e-08	6.2233e-07
ENSSSCG00000015313	164.927	-5.03268	0.000166197	0.000818961
ENSSSCG00000015315	25.2624	-2.42931	0.00451374	0.012675
ENSSSCG00000015343	663.284	-6.84577	8.23719e-07	1.0195e-05
ENSSSCG00000015366	30.1773	-2.48742	0.0157017	0.0371635
ENSSSCG00000015443	2883.24	-9.94502	2.4117e-09	6.44953e-08
ENSSSCG00000015525	23.8488	-2.73342	0.00262621	0.00829868
ENSSSCG00000015583	261.281	-5.61115	7.64066e-05	0.000442971
ENSSSCG00000015592	1036.19	-8.00905	2.5507e-07	3.85679e-06
ENSSSCG00000015754	187.258	-5.83261	2.51347e-05	0.000178263
ENSSSCG00000015771	501.274	-7.08677	1.12583e-06	1.34449e-05
ENSSSCG00000015790	118.727	-5.84064	5.75632e-06	5.32371e-05
ENSSSCG00000015794	21.113	-2.83116	0.000520985	0.00213562
ENSSSCG00000015842	417.618	-7.42096	1.31422e-07	2.17388e-06
ENSSSCG00000015924	291.081	-6.15103	4.72621e-07	6.48867e-06
ENSSSCG00000015931	362.782	-5.62159	4.79014e-06	4.4755e-05
ENSSSCG00000016020	214.995	-3.15189	0.0181225	0.0424057
ENSSSCG00000016036	1757.86	-8.28919	8.58386e-08	1.48844e-06
ENSSSCG00000016078	2650.13	-9.3599	1.51918e-09	4.31307e-08
ENSSSCG00000016095	241.205	-6.00276	2.02715e-05	0.000145575
ENSSSCG00000016134	289.478	-6.47538	1.07657e-05	8.55661e-05
ENSSSCG00000016147	264.361	-6.32761	3.65967e-06	3.64995e-05
ENSSSCG00000016158	48.043	-4.35494	1.60199e-05	0.000120944
ENSSSCG00000016202	353.179	-5.33949	2.07649e-05	0.000148821
ENSSSCG00000016206	74.6751	-3.52189	0.00331299	0.00996947
ENSSSCG00000016212	282.816	-6.26426	2.99748e-06	3.02331e-05
ENSSSCG00000016216	21.4668	-2.5361	0.000216347	0.00101312
ENSSSCG00000016232	226.133	-4.97068	2.68099e-05	0.000186812
ENSSSCG00000016306	1421.17	-7.53787	1.30614e-07	2.16154e-06
ENSSSCG00000016342	909.541	7.35089	2.35766e-12	2.36957e-10
ENSSSCG00000016488	1223.86	-8.20389	3.28718e-08	6.45684e-07
ENSSSCG00000016556	58.3005	-2.78049	0.00813394	0.0204988
ENSSSCG00000016581	881.672	-8.51119	4.77188e-08	9.04826e-07
ENSSSCG00000016597	190.121	-5.13394	0.00011273	0.000592622
ENSSSCG00000016627	13.6304	-1.84753	0.0129465	0.0310975
ENSSSCG00000016768	284.886	3.19297	0.00481119	0.0134588
ENSSSCG00000016878	32.782	2.77559	9.87511e-05	0.000522662
ENSSSCG00000016884	34.719	-3.27472	0.000844605	0.00309437
ENSSSCG00000016982	438.523	-5.2317	0.000251889	0.00116919
ENSSSCG00000017015	2641.24	-7.92802	1.1304e-06	1.34449e-05
ENSSSCG00000017038	4383.5	-9.95976	1.23485e-11	9.61951e-10
ENSSSCG00000017069	6001.55	-10.4106	4.63079e-11	3.02933e-09
ENSSSCG00000017103	108.926	-4.25587	0.000619754	0.00251448
ENSSSCG00000017119	1915.75	-7.69591	2.97193e-07	4.32368e-06
ENSSSCG00000017137	106.214	-5.63674	7.67953e-06	6.61267e-05
ENSSSCG00000017139	365.715	-6.6401	3.102e-06	3.12345e-05
ENSSSCG00000017167	285.097	-5.25897	6.72664e-05	0.000392999
ENSSSCG00000017196	562.539	-7.10744	7.17945e-07	9.31245e-06
ENSSSCG00000017230	198.141	-4.07376	0.00270054	0.00852077
ENSSSCG00000017245	2578.6	8.02554	7.45693e-12	6.25976e-10
ENSSSCG00000017251	15.1984	-2.40554	0.00102806	0.00372425
ENSSSCG00000017265	51.831	-3.87296	0.000292885	0.00134848
ENSSSCG00000017335	37.5282	-3.58014	0.000370253	0.00154868
ENSSSCG00000017386	1127.28	-7.99046	3.00226e-08	6.03139e-07
ENSSSCG00000017414	1558.4	-8.22124	4.43713e-08	8.44297e-07
ENSSSCG00000017489	2472.44	-10.0082	1.01676e-12	1.17889e-10
ENSSSCG00000017506	45.2447	-2.77824	0.00350576	0.00998345
ENSSSCG00000017525	422.535	-6.85906	3.7379e-07	5.37251e-06
ENSSSCG00000017555	840.646	-8.71118	1.29113e-09	3.75855e-08
ENSSSCG00000017623	730.113	-7.12005	2.16529e-06	2.33455e-05
ENSSSCG00000017668	1154.37	-5.90494	0.00012467	0.00065115
ENSSSCG00000017713	37.8154	-2.91484	0.0045407	0.0127472
ENSSSCG00000017745	243.84	-5.68436	7.68939e-06	6.61976e-05
ENSSSCG00000017795	47.9067	-3.69757	0.000184077	0.000869143
ENSSSCG00000017876	14.1932	-1.88519	0.0103229	0.0251909
ENSSSCG00000018092	1156.32	-8.32079	9.44312e-08	1.63004e-06
ENSSSCG00000018599	212.195	6.11173	9.34779e-10	2.88977e-08
ENSSSCG00000019224	116.258	-4.63623	0.000351859	0.00147616
ENSSSCG00000019243	1618.84	9.57033	2.38945e-17	1.90322e-14
ENSSSCG00000019435	21.7449	1.80354	0.00434296	0.012223
ENSSSCG00000019755	417.635	-7.42437	8.2473e-07	1.02065e-05
ENSSSCG00000019928	36.4091	2.54434	0.000222762	0.00104077
ENSSSCG00000020264	16.1297	2.30368	0.00178272	0.00576647
ENSSSCG00000020505	43.208	-2.79345	0.00146863	0.00502391
ENSSSCG00000020589	25.5058	2.16915	0.00276967	0.00872641
ENSSSCG00000020701	16.7461	-1.70023	0.0160689	0.0379709
ENSSSCG00000020702	2120.04	-8.87309	7.03492e-14	1.30618e-11
ENSSSCG00000020711	30.4368	-2.09602	0.0161721	0.0382037
ENSSSCG00000020754	538.078	-7.37483	4.18486e-07	5.7831e-06
ENSSSCG00000020758	47.2089	-3.71302	8.00653e-05	0.0004628
ENSSSCG00000020808	5334.54	-9.53225	1.92237e-08	4.06113e-07
ENSSSCG00000020868	126.824	-4.41381	0.000463256	0.00191418
ENSSSCG00000020873	97.3974	-3.60715	0.00223222	0.00712513
ENSSSCG00000020898	538.547	-4.60295	0.00188081	0.00606208
ENSSSCG00000020945	91.3053	-3.98508	0.00119359	0.00428913
ENSSSCG00000020984	247.089	-6.64894	1.04294e-06	1.27668e-05
ENSSSCG00000021060	184.921	-6.22775	1.62861e-06	1.86455e-05
ENSSSCG00000021306	63.3986	-3.50246	0.00237841	0.0075597
ENSSSCG00000021359	22.9032	-2.50542	0.00387947	0.0109877
ENSSSCG00000021380	443.119	-5.19652	0.000119719	0.000627098
ENSSSCG00000021411	596.578	-5.59158	4.40908e-05	0.00028306
ENSSSCG00000021466	42.0805	-3.75324	1.11546e-05	8.84957e-05
ENSSSCG00000021515	20.2045	-2.51443	0.00538044	0.014943
ENSSSCG00000021534	107.567	-4.76174	0.000102278	0.000540602
ENSSSCG00000021584	4.70388	-5.24652	0.000966587	0.00351656
ENSSSCG00000021640	39.9657	3.59131	1.52899e-06	1.7573e-05
ENSSSCG00000021669	1871.34	-8.48636	1.67021e-08	3.54649e-07
ENSSSCG00000021774	104.283	-4.49357	0.000125856	0.000657035
ENSSSCG00000021828	332.561	-7.35097	8.00716e-08	1.42409e-06
ENSSSCG00000022034	70.5373	-3.71658	0.00114831	0.00413469
ENSSSCG00000022058	213.654	-6.0257	4.7546e-06	4.44344e-05
ENSSSCG00000022092	47.6937	-4.05229	0.000301679	0.0013857
ENSSSCG00000022101	270.608	-6.36403	9.23565e-06	7.8588e-05
ENSSSCG00000022128	26.5328	2.72839	3.3551e-05	0.000218889
ENSSSCG00000022162	57.6888	-4.68802	7.04743e-05	0.000410202
ENSSSCG00000022178	275.744	-7.07469	1.13906e-06	1.34449e-05
ENSSSCG00000022197	23.7233	-2.60576	0.00243788	0.00773826
ENSSSCG00000022200	41.0014	-3.86041	0.000343155	0.00144113
ENSSSCG00000022212	20.1959	-2.99216	0.000244278	0.00113585
ENSSSCG00000022295	27.4173	-2.66836	0.00245977	0.00780188
ENSSSCG00000022333	85.2747	-3.53408	0.00377541	0.010708
ENSSSCG00000022351	97.9615	3.0644	0.00101383	0.00367516
ENSSSCG00000022353	1640.43	-9.67698	1.44431e-10	8.05966e-09
ENSSSCG00000022413	15.4604	-2.08003	0.00796751	0.0204988
ENSSSCG00000022462	97.5674	-4.81889	7.88659e-05	0.000456453
ENSSSCG00000022538	398.655	-6.49442	4.46833e-08	8.50036e-07
ENSSSCG00000022636	74.5496	-5.02021	3.72808e-05	0.00024172
ENSSSCG00000022655	498.783	-6.546	2.99713e-06	3.02308e-05
ENSSSCG00000022828	937.637	-8.18793	3.43131e-08	6.72409e-07
ENSSSCG00000022900	3382.3	-10.2326	2.19306e-10	1.13978e-08
ENSSSCG00000022955	3637.86	-8.68887	1.96241e-08	4.14284e-07
ENSSSCG00000023048	34.3415	-2.02069	0.0118321	0.0286074
ENSSSCG00000023078	591.339	-6.6828	1.63967e-06	1.86455e-05
ENSSSCG00000023112	2244.89	-7.74695	5.99234e-07	7.83793e-06
ENSSSCG00000023172	109.95	-4.68899	2.66462e-05	0.000186812
ENSSSCG00000023229	345.766	-6.72649	2.50902e-06	2.61931e-05
ENSSSCG00000023273	1275.82	-7.82273	4.72002e-07	6.48089e-06
ENSSSCG00000023349	62.6743	-3.30613	0.000685172	0.00262442
ENSSSCG00000023354	1336.27	-7.37246	3.03903e-07	4.4142e-06
ENSSSCG00000023379	351.192	4.73812	8.26407e-06	7.08384e-05
ENSSSCG00000023400	132.157	-5.72224	2.9894e-05	0.000196035
ENSSSCG00000023423	48.631	-4.36441	0.00012456	0.000650598
ENSSSCG00000023467	981.202	-7.44291	2.20605e-07	3.36018e-06
ENSSSCG00000023759	46.9206	-3.07837	0.00223413	0.00713085
ENSSSCG00000023850	19.4608	-2.12778	0.00609839	0.016803
ENSSSCG00000023868	41.0767	2.39243	0.0095639	0.0234585
ENSSSCG00000024070	1122.56	-7.44495	2.73482e-07	4.07499e-06
ENSSSCG00000024138	32.8267	-2.21505	0.00671998	0.0184025
ENSSSCG00000024233	16.3541	2.71304	0.000121981	0.000638308
ENSSSCG00000024235	1100.46	-8.81587	5.85068e-09	1.413e-07
ENSSSCG00000024242	489.556	-6.76564	6.90501e-06	5.98029e-05
ENSSSCG00000024377	138.638	-5.31337	4.74581e-05	0.000296586
ENSSSCG00000024412	55.2408	-2.53211	0.0122188	0.0294629
ENSSSCG00000024494	30.1319	-2.50364	0.00571721	0.0158192
ENSSSCG00000024500	184.007	-4.10901	0.00218768	0.00699181
ENSSSCG00000024529	373.289	-6.21857	2.64063e-06	2.67941e-05
ENSSSCG00000024621	128.009	-4.78365	0.000134387	0.000699255
ENSSSCG00000024648	736.756	-6.91882	4.88401e-07	6.69178e-06
ENSSSCG00000024660	16.6127	-1.71729	0.0124856	0.0300602
ENSSSCG00000024756	419.121	-7.39789	1.1863e-07	1.97269e-06
ENSSSCG00000024780	42.0714	-4.21695	3.64996e-05	0.000236944
ENSSSCG00000024791	25.3541	-3.12997	0.000544638	0.00222839
ENSSSCG00000024974	3577.92	-10.5421	6.30624e-11	3.95907e-09
ENSSSCG00000025010	718.041	-7.08465	1.17402e-06	1.36914e-05
ENSSSCG00000025107	1269.09	-8.16649	9.48878e-08	1.63746e-06
ENSSSCG00000025273	4295.95	-10.3909	1.40217e-11	1.07214e-09
ENSSSCG00000025284	587.952	-7.17257	3.44298e-08	6.74497e-07
ENSSSCG00000025436	23.4246	-1.7201	0.0199481	0.0431622
ENSSSCG00000025448	45.784	-3.63358	0.0010439	0.00377913
ENSSSCG00000025492	1056	-7.55026	1.71134e-06	1.86851e-05
ENSSSCG00000025500	13.9316	-1.76593	0.0117194	0.028354
ENSSSCG00000025616	17.4911	-2.53582	0.00278007	0.00875669
ENSSSCG00000025638	526.989	-6.88153	1.47558e-06	1.70047e-05
ENSSSCG00000025647	19.5565	-2.77258	0.00188386	0.00607176
ENSSSCG00000025701	739.464	-6.74334	4.94785e-06	4.61193e-05
ENSSSCG00000025704	1302.87	-8.49429	9.17306e-09	2.10285e-07
ENSSSCG00000025876	26.395	-3.11294	0.000118459	0.000620817
ENSSSCG00000025906	43.8839	-3.05259	0.0013317	0.00475385
ENSSSCG00000025921	170.574	-4.41219	0.0012147	0.00436212
ENSSSCG00000025980	36.1878	-3.31137	0.000737413	0.00272142
ENSSSCG00000026006	25.9949	-2.1114	0.0125057	0.0301069
ENSSSCG00000026038	21.549	-2.46936	0.00514955	0.0143486
ENSSSCG00000026108	49.7603	-3.32195	0.000612316	0.00248628
ENSSSCG00000026161	563.321	-6.13641	1.31064e-05	0.000103134
ENSSSCG00000026264	35.429	-1.95707	0.0145665	0.0346721
ENSSSCG00000026318	173.661	5.13268	1.47447e-07	2.40326e-06
ENSSSCG00000026446	294.217	-6.32891	1.19765e-05	9.46543e-05
ENSSSCG00000026455	28.0033	-3.03422	0.000696969	0.00262442
ENSSSCG00000026465	517.185	-6.43824	2.08764e-06	2.2567e-05
ENSSSCG00000026554	15.5079	-1.7387	0.0120559	0.0290992
ENSSSCG00000026663	89.1451	-4.48279	0.000147202	0.00076151
ENSSSCG00000026940	27.1236	-2.19054	0.0046626	0.0130674
ENSSSCG00000027007	60.4677	-3.52504	0.0021339	0.00682995
ENSSSCG00000027110	31.655	-3.24924	0.000830506	0.00304664
ENSSSCG00000027128	1660.58	-8.26458	3.85805e-08	7.51957e-07
ENSSSCG00000027131	410.946	-6.39678	2.52665e-06	2.61931e-05
ENSSSCG00000027229	54.025	-3.21067	0.00257571	0.00814931
ENSSSCG00000027249	19.9114	-2.34816	0.00814334	0.0204988
ENSSSCG00000027265	43.4654	-3.23102	0.00327692	0.00996947
ENSSSCG00000027607	20.4911	1.44586	0.0192379	0.0431622
ENSSSCG00000027722	63.3126	-3.15072	0.00161675	0.0052551
ENSSSCG00000027774	55.1619	-2.39428	0.0138367	0.0330677
ENSSSCG00000027882	113.034	-5.75849	1.74167e-05	0.000126062
ENSSSCG00000027974	23.7588	-2.51431	0.00235642	0.00749213
ENSSSCG00000028033	854.019	-7.34901	5.29512e-07	7.22712e-06
ENSSSCG00000028056	33.6685	-2.29234	0.0167043	0.0393442
ENSSSCG00000028065	63.8591	-3.41587	0.00395553	0.0111931
ENSSSCG00000028149	706.766	-8.44578	5.5131e-08	1.02052e-06
ENSSSCG00000028192	18.1344	-2.13806	0.00195129	0.00627462
ENSSSCG00000028287	54.5824	-3.28933	0.00341604	0.00996947
ENSSSCG00000028346	1241.48	-9.00839	3.14551e-08	6.19049e-07
ENSSSCG00000028513	94.2824	-5.1879	5.26705e-05	0.000311693
ENSSSCG00000028518	17.7376	2.60755	0.000321147	0.00143878
ENSSSCG00000028585	440.731	-6.25826	9.32042e-06	7.9257e-05
ENSSSCG00000028593	121.902	-4.08012	0.00165616	0.00537798
ENSSSCG00000028632	100.111	4.01717	5.87149e-06	5.4212e-05
ENSSSCG00000028812	52.3459	-3.46749	0.00365966	0.0104004
ENSSSCG00000028981	31.5391	-2.18882	0.0192849	0.0431622
ENSSSCG00000029125	66.6561	-4.66247	0.000160099	0.000818961
ENSSSCG00000029169	1704.3	-9.46508	7.43088e-10	2.41418e-08
ENSSSCG00000029275	77.3444	-4.43206	0.000413977	0.00172112
ENSSSCG00000029279	2808.71	-9.77304	1.76295e-17	1.47131e-14
ENSSSCG00000029347	72.0407	-4.34545	0.000329744	0.00143878
ENSSSCG00000029412	188.762	-5.82925	1.54368e-05	0.000120223
ENSSSCG00000029474	108.628	-3.05447	0.0131737	0.0315983
ENSSSCG00000029570	798.383	-6.13007	1.57932e-05	0.000120944
ENSSSCG00000029576	379.485	-5.74817	3.1965e-05	0.0002091
ENSSSCG00000029608	489.532	-6.50059	1.34751e-05	0.000105798
ENSSSCG00000029711	45.6512	-3.42017	0.00102499	0.00371395
ENSSSCG00000029854	25.8598	-2.2557	0.00337213	0.00996947
ENSSSCG00000029985	52.6676	-3.71207	0.00088946	0.0032512
ENSSSCG00000029989	296.579	-4.89238	0.000271794	0.00125677
ENSSSCG00000029990	184.958	-5.47073	0.00011227	0.000590289
ENSSSCG00000030005	84.9697	-4.76529	6.69296e-05	0.000391144
ENSSSCG00000030118	26.6738	-2.54157	0.00299935	0.00939402
ENSSSCG00000030253	488.822	-7.64774	2.07476e-07	3.17107e-06
ENSSSCG00000030426	459.955	-7.14908	2.57699e-07	3.89413e-06
ENSSSCG00000030438	81.0537	-3.96058	0.00143986	0.00502391
ENSSSCG00000030581	436.767	-6.05722	2.02816e-05	0.000145639
ENSSSCG00000030608	2373.52	-9.36287	7.38668e-09	1.74551e-07
ENSSSCG00000030682	152.15	-5.7012	1.58427e-05	0.000120944
ENSSSCG00000031078	59.3561	-2.82444	0.00623652	0.0171637
ENSSSCG00000031102	51.0855	-2.53123	0.00571983	0.0158256
ENSSSCG00000031112	1047.82	-7.57544	1.41933e-09	4.08076e-08
ENSSSCG00000031130	15.6918	-1.76527	0.00823322	0.0204988
ENSSSCG00000031132	38.7253	-2.57396	0.0110229	0.0267808
ENSSSCG00000031166	36.137	-2.72442	0.00126275	0.0045218
ENSSSCG00000031173	43.8566	-3.03006	0.00174603	0.0056539
ENSSSCG00000031212	28.971	-2.53456	0.00221498	0.0070725
ENSSSCG00000031269	96.4919	-3.45771	0.00522361	0.0145428
ENSSSCG00000031280	629.329	5.43069	1.10469e-06	1.34449e-05
ENSSSCG00000031337	374.094	-6.83227	9.7345e-07	1.19502e-05
ENSSSCG00000031356	16.8216	-1.86695	0.0169108	0.0397939
ENSSSCG00000031360	30.7198	-2.22269	0.0120806	0.0291513
ENSSSCG00000031388	27.6939	-2.64444	0.00125924	0.00451053
ENSSSCG00000031420	34.0666	-3.85073	0.000194391	0.00091544
ENSSSCG00000031450	375.233	4.93828	1.5634e-05	0.000120944
ENSSSCG00000031498	482.842	-7.21624	1.35415e-07	2.2366e-06
ENSSSCG00000031532	38.1064	-2.34616	0.0204152	0.0438223
ENSSSCG00000031593	799.039	-6.62667	5.13219e-06	4.77411e-05
ENSSSCG00000031627	130.023	-4.62361	9.31703e-05	0.000494677
ENSSSCG00000031635	15.7071	-1.9712	0.0109393	0.0265898
ENSSSCG00000031657	196.156	-5.70903	8.35284e-06	7.15341e-05
ENSSSCG00000031669	853.862	-5.37093	0.000191077	0.000900579
ENSSSCG00000031757	179.432	-4.33328	0.00135974	0.00484743
ENSSSCG00000031913	256.167	-4.66029	0.000180144	0.000851429
ENSSSCG00000032129	822.019	-3.83829	0.0083988	0.0207771
ENSSSCG00000032157	19.3524	1.46325	0.0180981	0.042356
ENSSSCG00000032188	123.989	-5.62985	3.13209e-05	0.000205024
ENSSSCG00000032320	14.448	-2.25101	0.00439117	0.0123491
ENSSSCG00000032344	21.5431	-2.02992	0.0111217	0.0270063
ENSSSCG00000032384	54.6196	-3.56051	0.00348214	0.00996947
ENSSSCG00000032453	68.4839	-3.52021	0.00293526	0.00920921
ENSSSCG00000032488	256.415	-5.66935	3.88398e-05	0.000251136
ENSSSCG00000032494	652.8	-7.65876	1.54964e-07	2.47361e-06
ENSSSCG00000032501	37.368	-3.22867	0.000832597	0.0030539
ENSSSCG00000032517	1986.63	-7.81187	5.28463e-08	9.80608e-07
ENSSSCG00000032531	2439.75	-8.87027	3.70003e-09	9.42463e-08
ENSSSCG00000032541	19.5393	-1.58923	0.0110382	0.0268153
ENSSSCG00000032544	215.112	-2.89389	0.0208975	0.0447679
ENSSSCG00000032557	22.2576	-1.76109	0.0175883	0.0412601
ENSSSCG00000032607	35.9028	-2.92126	0.00343244	0.00996947
ENSSSCG00000032609	349.24	-6.74791	2.29943e-06	2.47046e-05
ENSSSCG00000032661	159.913	-2.60947	0.0198567	0.0431622
ENSSSCG00000032737	326.473	-5.4209	7.2994e-05	0.000424151
ENSSSCG00000032752	25.0573	-2.86584	0.000411213	0.00171009
ENSSSCG00000032768	2318.29	-6.12066	0.000104768	0.000552964
ENSSSCG00000032835	758.966	-7.87463	1.25836e-08	2.78719e-07
ENSSSCG00000032836	68.6026	-3.1825	0.00166799	0.00541467
ENSSSCG00000032860	46.7114	-2.55543	0.013888	0.033174
ENSSSCG00000032908	1226.63	-4.94069	0.00131285	0.0046898
ENSSSCG00000032916	228.166	-5.17013	0.000221379	0.00103462
ENSSSCG00000032917	88.4801	-4.69351	0.000217423	0.00101775
ENSSSCG00000032946	215.994	-6.45362	2.80161e-06	2.83605e-05
ENSSSCG00000032956	26.0574	-1.75478	0.0149758	0.0355685
ENSSSCG00000032960	31.3941	-2.77124	0.00510853	0.0142393
ENSSSCG00000033037	89.4199	-4.65907	0.000256425	0.00118975
ENSSSCG00000033067	21.2345	-2.29986	0.00186615	0.0060172
ENSSSCG00000033374	501.578	-7.94126	5.08774e-08	9.45653e-07
ENSSSCG00000033411	28.6036	-2.10467	0.00677159	0.0185343
ENSSSCG00000033424	107.048	-4.04788	0.000706802	0.00262442
ENSSSCG00000033442	26.3677	-2.38523	0.00700391	0.0191196
ENSSSCG00000033463	2121.15	9.2849	5.01636e-15	1.50694e-12
ENSSSCG00000033541	36.1009	-3.18235	0.00250395	0.00793416
ENSSSCG00000033623	39.4461	-5.19649	9.43455e-06	8.01912e-05
ENSSSCG00000033627	225.592	-4.86043	0.000368373	0.00154121
ENSSSCG00000033655	48.0221	-4.09981	0.000362738	0.00151877
ENSSSCG00000033694	190.8	-5.52977	1.70632e-05	0.00012365
ENSSSCG00000033708	30.1386	-2.91336	0.000809317	0.00297234
ENSSSCG00000033753	198.884	-6.0886	2.80345e-05	0.000186812
ENSSSCG00000033762	15.4792	1.97782	0.00690468	0.0188677
ENSSSCG00000033786	744.79	-8.25867	1.09184e-08	2.4698e-07
ENSSSCG00000033791	2386.24	-9.31545	1.51504e-10	8.39878e-09
ENSSSCG00000033926	106.949	-2.89813	0.0142581	0.0339925
ENSSSCG00000033946	229.497	-6.564	6.34951e-06	5.52541e-05
ENSSSCG00000033982	152.849	-4.40753	0.000453346	0.00187593
ENSSSCG00000034014	477.103	-6.46503	1.9948e-06	2.1616e-05
ENSSSCG00000034024	494.254	5.35374	1.7853e-06	1.94501e-05
ENSSSCG00000034100	251.669	5.6645	3.08706e-07	4.48024e-06
ENSSSCG00000034146	35.4195	-2.71302	0.000756314	0.00278752
ENSSSCG00000034151	703.965	-7.96354	4.24511e-07	5.86371e-06
ENSSSCG00000034239	26.7744	-2.75682	0.0023198	0.00738282
ENSSSCG00000034387	639.696	-7.6329	1.12005e-07	1.87643e-06
ENSSSCG00000034642	27.1412	1.73221	0.0127447	0.0306476
ENSSSCG00000034753	155.544	-4.15934	0.00063401	0.00256952
ENSSSCG00000034818	56.6476	-4.59266	3.69918e-05	0.000239923
ENSSSCG00000034893	3067.23	-8.19952	7.52537e-08	1.34378e-06
ENSSSCG00000034905	2056.19	-10.0023	3.56449e-10	1.71444e-08
ENSSSCG00000034923	446.597	-6.0055	5.4826e-05	0.0003239
ENSSSCG00000034966	97.6336	-4.67446	3.56731e-05	0.00023185
ENSSSCG00000035012	32.2663	-2.40845	0.0103849	0.0253303
ENSSSCG00000035090	5660.24	-10.7891	9.77563e-11	5.78375e-09
ENSSSCG00000035101	1032.61	-7.32161	7.18711e-08	1.28591e-06
ENSSSCG00000035123	371.473	-6.6568	9.71239e-06	8.02508e-05
ENSSSCG00000035132	68.6587	-4.63353	5.34675e-05	0.000316164
ENSSSCG00000035230	951.294	-8.8849	3.34075e-09	8.63175e-08
ENSSSCG00000035302	58.657	-3.43573	0.00126241	0.00452088
ENSSSCG00000035303	15.9093	2.07501	0.00148868	0.00502391
ENSSSCG00000035324	37.1831	-2.43065	0.0101603	0.0248181
ENSSSCG00000035344	842.227	-6.61564	1.47612e-05	0.000115339
ENSSSCG00000035357	1591.62	-7.62782	3.59143e-07	5.17354e-06
ENSSSCG00000035372	250.233	-6.08718	4.02826e-07	5.57819e-06
ENSSSCG00000035393	179.778	-5.42478	1.27149e-05	0.000100166
ENSSSCG00000035430	104.344	-3.16402	0.00280095	0.00881849
ENSSSCG00000035505	2036.15	-9.72158	1.68174e-10	9.18551e-09
ENSSSCG00000035547	14.3512	2.10396	0.00460031	0.0129043
ENSSSCG00000035561	132.62	-10.7646	4.43546e-09	1.10979e-07
ENSSSCG00000035615	62.0147	-4.17521	0.000362464	0.00151769
ENSSSCG00000035702	41.5265	-3.29635	0.000800506	0.002941
ENSSSCG00000035738	26.7657	-2.14539	0.00829022	0.0205261
ENSSSCG00000035743	67.7069	4.95021	8.79444e-08	1.52355e-06
ENSSSCG00000035829	761.696	-6.26896	1.32189e-05	0.000103909
ENSSSCG00000035941	410.714	-7.669	1.18172e-07	1.96547e-06
ENSSSCG00000036027	124.599	-5.64114	4.43029e-05	0.000284101
ENSSSCG00000036078	171.233	3.82765	0.000530886	0.00217442
ENSSSCG00000036192	618.993	-7.56933	1.06502e-07	1.82809e-06
ENSSSCG00000036247	117.806	-2.62508	0.0194868	0.0431622
ENSSSCG00000036291	372.813	-6.83616	3.55046e-06	3.54725e-05
ENSSSCG00000036308	383.604	-7.2999	8.64034e-07	1.06686e-05
ENSSSCG00000036326	48.204	-3.11201	0.00140491	0.00500067
ENSSSCG00000036377	35.0927	-3.01049	0.00342767	0.00996947
ENSSSCG00000036520	18.8004	-2.06078	0.00592416	0.0163543
ENSSSCG00000036592	734.086	-8.02642	5.4825e-08	1.01532e-06
ENSSSCG00000036685	36.7897	-3.47555	0.00232226	0.00739007
ENSSSCG00000036693	37.0311	-2.77782	0.00108119	0.00390568
ENSSSCG00000036716	294.139	-5.86665	2.75436e-05	0.000186812
ENSSSCG00000036739	26.7289	-1.94211	0.00255449	0.00808478
ENSSSCG00000036772	714.331	-7.46716	1.75908e-06	1.91713e-05
ENSSSCG00000036827	147.772	5.55568	1.40475e-07	2.31486e-06
ENSSSCG00000036870	504.677	-5.87361	1.70712e-05	0.000123701
ENSSSCG00000036876	21.0987	-2.59359	0.00161996	0.00526498
ENSSSCG00000037026	117.216	-4.86985	6.81411e-05	0.000397609
ENSSSCG00000037039	16.442	-2.211	0.00530592	0.0147493
ENSSSCG00000037101	83.3031	-4.81328	6.01356e-05	0.000353585
ENSSSCG00000037147	4974.81	10.8287	6.02183e-16	2.69691e-13
ENSSSCG00000037159	23.1838	-2.18429	0.0057557	0.0159189
ENSSSCG00000037200	15.6899	2.10252	0.00173848	0.00563036
ENSSSCG00000037201	663.183	-7.51099	3.22192e-09	8.3362e-08
ENSSSCG00000037237	40.2257	-3.3801	0.00433001	0.0121872
ENSSSCG00000037238	70.4206	-3.73609	0.000584121	0.00237911
ENSSSCG00000037263	32.3922	-3.54763	0.0004768	0.00196719
ENSSSCG00000037284	25.5416	-2.19467	0.0135102	0.0323387
ENSSSCG00000037286	29.4116	1.86433	0.0057845	0.0159927
ENSSSCG00000037300	40.8629	-2.3049	0.00385541	0.0109218
ENSSSCG00000037398	798.939	-7.94954	8.60124e-09	1.98814e-07
ENSSSCG00000037399	25.8814	-2.14554	0.00206152	0.00661298
ENSSSCG00000037443	22.1279	1.4895	0.0159232	0.0376461
ENSSSCG00000037445	739.893	-6.66537	8.67816e-07	1.07115e-05
ENSSSCG00000037463	6295.39	-11.6165	1.4224e-15	5.40928e-13
ENSSSCG00000037501	29.6483	-2.16357	0.0110069	0.0267437
ENSSSCG00000037556	717.342	-6.78309	8.32954e-08	1.4783e-06
ENSSSCG00000037565	122.218	-5.34052	7.20273e-05	0.000418803
ENSSSCG00000037577	25.9518	-2.49054	0.00386788	0.0109557
ENSSSCG00000037580	51.3611	-2.5249	0.0114828	0.027818
ENSSSCG00000037605	411.158	-6.52222	2.70148e-09	7.19048e-08
ENSSSCG00000037739	23.1416	2.25923	0.000433744	0.00179984
ENSSSCG00000037792	62.5947	-4.16064	0.000437369	0.00181375
ENSSSCG00000037912	680.515	-6.00347	4.93973e-05	0.000296586
ENSSSCG00000037958	233.028	-5.67638	4.25844e-06	4.00012e-05
ENSSSCG00000037975	117.776	2.63608	0.0132769	0.03183
ENSSSCG00000038079	547.855	-8.08675	1.66312e-08	3.53267e-07
ENSSSCG00000038156	1926.85	-6.04313	6.61622e-05	0.00038689
ENSSSCG00000038203	466.521	-6.70554	1.14253e-06	1.34449e-05
ENSSSCG00000038207	60.3018	4.11925	6.98182e-06	6.04382e-05
ENSSSCG00000038248	27.7615	-2.21914	0.00381247	0.0108067
ENSSSCG00000038253	505.081	-6.16728	3.30473e-06	3.31366e-05
ENSSSCG00000038287	902.403	-6.4135	3.50126e-06	3.5001e-05
ENSSSCG00000038356	48.4333	-3.65086	0.00172332	0.00558414
ENSSSCG00000038367	118.641	-4.78573	0.000277712	0.00128321
ENSSSCG00000038429	47.3356	-2.05743	0.0213664	0.0457072
ENSSSCG00000038433	125.745	3.38174	0.00159525	0.00518931
ENSSSCG00000038506	1011.01	-6.96982	3.33223e-06	3.33946e-05
ENSSSCG00000038514	210.775	-6.40394	6.67762e-09	1.58439e-07
ENSSSCG00000038527	17.1222	1.73215	0.0104881	0.0255567
ENSSSCG00000038541	36.8733	-3.18861	0.000706263	0.00262442
ENSSSCG00000038543	183.364	-6.20208	9.8886e-06	8.02508e-05
ENSSSCG00000038549	36.9457	-3.76476	0.000143559	0.000744207
ENSSSCG00000038588	19.3704	1.93618	0.00152487	0.00502391
ENSSSCG00000038614	31.6375	-2.97921	0.00103109	0.0037344
ENSSSCG00000038643	77.3644	-3.02389	0.00248984	0.00789121
ENSSSCG00000038794	170.304	3.82827	8.56517e-05	0.000484518
ENSSSCG00000038829	71.3736	3.67587	2.94394e-05	0.000193308
ENSSSCG00000038873	1287.71	-8.83788	6.52984e-09	1.55524e-07
ENSSSCG00000038882	53.883	-4.33427	4.30396e-05	0.000276791
ENSSSCG00000038940	1829.96	-8.69634	2.6908e-09	7.16285e-08
ENSSSCG00000038947	7689.14	-10.6451	8.23511e-11	4.9783e-09
ENSSSCG00000038954	366.384	-5.4732	7.26726e-05	0.000422345
ENSSSCG00000038963	373.554	-4.67047	0.00126412	0.00452651
ENSSSCG00000039010	106.729	-4.35919	0.00074309	0.00274142
ENSSSCG00000039158	33.0552	2.67878	0.00136939	0.00487988
ENSSSCG00000039183	61.5988	-2.59781	0.016808	0.0395698
ENSSSCG00000039222	3860.2	-9.64851	2.06407e-09	5.64758e-08
ENSSSCG00000039244	120.535	-3.32937	0.00561606	0.0155532
ENSSSCG00000039311	73.8412	-3.44179	0.00355336	0.0101109
ENSSSCG00000039372	434.724	-6.45208	3.92115e-07	5.44009e-06
ENSSSCG00000039424	58.436	-4.33288	0.000254293	0.00118004
ENSSSCG00000039442	57.4513	-2.81347	0.0117411	0.0284021
ENSSSCG00000039472	978.71	-8.44199	1.14999e-07	1.91584e-06
ENSSSCG00000039473	775.991	-5.70976	0.000123795	0.000647184
ENSSSCG00000039542	586.407	-3.85441	0.00471877	0.0132148
ENSSSCG00000039550	658.396	-7.35107	9.10966e-08	1.57591e-06
ENSSSCG00000039578	3018.8	10.8269	1.28253e-16	7.53884e-14
ENSSSCG00000039596	31.1679	2.61306	0.00124204	0.00445512
ENSSSCG00000039615	123.467	-4.72044	0.000255719	0.00118654
ENSSSCG00000039626	22.6521	-1.69881	0.00974183	0.0238626
ENSSSCG00000039659	1015.12	-6.97392	7.03847e-07	9.13589e-06
ENSSSCG00000039778	323.849	-7.007	8.74331e-07	1.07892e-05
ENSSSCG00000039878	16.1045	-1.50693	0.0221245	0.0471614
ENSSSCG00000039915	964.354	-7.31473	1.45418e-06	1.67691e-05
ENSSSCG00000039953	29.4913	-2.39075	0.00710246	0.0193705
ENSSSCG00000039994	18.5837	2.28773	0.000992952	0.00360599
ENSSSCG00000040086	76.4269	-4.62052	7.11227e-05	0.000413819
ENSSSCG00000040087	57.5796	-3.48796	0.00222458	0.00710139
ENSSSCG00000040187	455.801	-6.12666	1.11123e-05	8.81721e-05
ENSSSCG00000040194	31.1979	1.7955	0.0191526	0.0431622
ENSSSCG00000040203	1708.77	-9.02727	2.71408e-09	7.19971e-08
ENSSSCG00000040366	39.9173	2.73107	0.000156633	0.00080726
ENSSSCG00000040413	100.642	-4.8163	7.1622e-05	0.000416555
ENSSSCG00000040495	25.5391	-2.36936	0.000831489	0.00305001
ENSSSCG00000040507	2753.58	-9.74616	7.9955e-10	2.54607e-08
ENSSSCG00000040559	31.2639	-1.93958	0.0099733	0.0243883
ENSSSCG00000040569	601.865	-7.73383	9.56108e-08	1.64877e-06
ENSSSCG00000040666	100.801	-4.73253	0.000114197	0.000599935
ENSSSCG00000040690	44.9689	-3.98832	0.000240735	0.00112033
ENSSSCG00000040767	17.4369	2.61543	0.000312251	0.00143184
ENSSSCG00000040828	51.6653	-3.29266	0.00147855	0.00502391
ENSSSCG00000040833	42.3595	-3.74868	0.000503082	0.00206781
ENSSSCG00000040904	27.697	-2.44358	0.00530386	0.0147444
ENSSSCG00000040944	299.786	-6.32469	5.34303e-09	1.30941e-07
ENSSSCG00000040967	44.261	-2.84634	0.00427364	0.0120369
ENSSSCG00000040999	67.2609	2.87741	0.00177644	0.00574675
ENSSSCG00000041163	503.293	-6.69023	8.25275e-06	7.07462e-05
ENSSSCG00000041404	33.4141	-3.85486	2.71739e-05	0.000186812
ENSSSCG00000041676	14.7351	1.77815	0.00677111	0.0185331
ENSSSCG00000041835	27.4688	-2.42531	0.000702898	0.00262442
ENSSSCG00000042089	20.4875	2.44306	0.000178942	0.000846433
ENSSSCG00000042241	40.8927	2.77554	0.00277732	0.0087487
ENSSSCG00000042307	33.7188	3.47088	2.24055e-05	0.000159806
ENSSSCG00000042355	29.8541	-2.99444	0.0087399	0.021567
ENSSSCG00000042386	30.7519	-2.65478	0.00275324	0.00867876
ENSSSCG00000042427	167.62	6.28431	4.52785e-08	8.60688e-07
ENSSSCG00000042511	337.718	-6.51871	1.55888e-05	0.000120944
ENSSSCG00000042593	1507.55	-9.0679	1.20041e-08	2.66487e-07
ENSSSCG00000042607	14.9428	2.6411	0.000447552	0.0018529
ENSSSCG00000042743	43.8914	-2.96704	0.000121375	0.00063535
ENSSSCG00000042759	142.401	-6.08538	6.36958e-06	5.54188e-05
ENSSSCG00000042874	41.7671	-2.73247	0.00238332	0.00757431
ENSSSCG00000042886	40.0762	2.97728	0.000666881	0.00262442
ENSSSCG00000042911	30.6851	3.05508	0.000117457	0.000615818
ENSSSCG00000043316	90.6601	-4.94716	0.000883821	0.0032317
ENSSSCG00000043488	146.026	5.39273	2.27895e-06	2.44964e-05
ENSSSCG00000043578	18.123	-2.0361	0.00618704	0.0170331
ENSSSCG00000044083	191.939	5.22414	2.33524e-05	0.000166211
ENSSSCG00000044102	82.9048	5.21769	5.02031e-07	6.86968e-06
ENSSSCG00000044162	176.222	4.94325	8.62088e-06	7.3631e-05
ENSSSCG00000044266	20.8922	2.33006	0.00131321	0.00469089
ENSSSCG00000044705	37.5314	-3.55001	0.00229945	0.00732244
ENSSSCG00000044995	40.6913	3.03409	0.00101982	0.00369604
ENSSSCG00000045128	31.5821	-2.52589	0.000490677	0.00201957
ENSSSCG00000045195	50.2216	2.94589	0.00183709	0.00592799
ENSSSCG00000045431	6.08204	-4.71393	0.00294678	0.00924356
ENSSSCG00000045565	16.5175	2.12125	0.00194204	0.00624717
ENSSSCG00000045920	10.5409	2.14697	0.00849189	0.0209967
ENSSSCG00000045951	23.6034	2.17332	0.00326085	0.00996947
ENSSSCG00000046151	45.6343	-3.1601	0.00360264	0.0102453
ENSSSCG00000046586	14.341	2.0112	0.00770445	0.0204988
ENSSSCG00000046936	16.8394	1.57818	0.0222525	0.0474155
ENSSSCG00000046965	17.9129	2.31465	0.000339866	0.00143878
ENSSSCG00000047234	47.7961	-2.5898	0.00384326	0.0108893
ENSSSCG00000047240	48.7235	-3.74835	0.00192124	0.00618472
ENSSSCG00000047293	39.2585	-2.87771	0.0100803	0.0246359
ENSSSCG00000047314	81.5404	-4.88453	0.000588972	0.00239727
ENSSSCG00000047634	249.884	5.68256	4.17423e-07	5.77004e-06
ENSSSCG00000047657	299.295	7.12025	2.65882e-09	7.0831e-08
ENSSSCG00000047663	1243.29	-8.27208	1.03091e-07	1.77164e-06
ENSSSCG00000047668	67.4133	2.92588	0.000753519	0.00277776
ENSSSCG00000047696	16.737	-2.04446	0.00279813	0.00881016
ENSSSCG00000047930	34.5702	-2.60422	0.01341	0.0321172
ENSSSCG00000048190	637.389	-5.01098	0.00281309	0.00885497
ENSSSCG00000048288	663.132	8.17497	6.95609e-11	4.29971e-09
ENSSSCG00000048341	25.0201	2.65753	0.000486177	0.00200211
ENSSSCG00000048781	1516.44	9.08707	2.54645e-15	8.81983e-13
ENSSSCG00000048909	24.2066	2.27441	0.00300071	0.00939803
ENSSSCG00000049027	2277.31	-9.46686	5.40223e-08	1.00137e-06
ENSSSCG00000049062	43.1734	-3.18481	0.00625631	0.0172131
ENSSSCG00000049178	28.1006	2.00802	0.0100525	0.024572
ENSSSCG00000049241	69.168	5.27055	1.36465e-07	2.25228e-06
ENSSSCG00000049610	313.544	-5.73261	2.58554e-05	0.000182934
ENSSSCG00000049617	46.9545	3.97555	1.18029e-05	9.33727e-05
ENSSSCG00000049965	310.308	6.52343	7.35433e-08	1.31497e-06
ENSSSCG00000050021	25.1105	3.45956	5.55146e-06	5.14513e-05
ENSSSCG00000050120	39.3455	2.17732	0.0132325	0.0317319
ENSSSCG00000050317	16.5675	1.98423	0.00965758	0.0236733
ENSSSCG00000050720	47.2879	4.67084	5.11011e-08	9.49666e-07
ENSSSCG00000050729	23.5485	1.79458	0.0211073	0.0451913
ENSSSCG00000050878	30.05	-3.09657	0.0015432	0.00503042
ENSSSCG00000050998	15.8826	-1.94779	0.00884324	0.0218068
ENSSSCG00000051144	550.332	-6.59237	3.50388e-05	0.000228145
ENSSSCG00000051151	90.1286	-5.1351	1.40977e-05	0.000110399
ENSSSCG00000051243	20.7983	1.39557	0.0194227	0.0431622
ENSSSCG00000051271	37.6772	3.34203	3.84403e-05	0.000248737
ENSSSCG00000051279	26.624	-2.25742	0.00106746	0.00385898
ENSSSCG00000051333	20.4236	1.93399	0.00197464	0.00634646
ENSSSCG00000051364	35.3233	-2.9233	0.012974	0.0311591
ENSSSCG00000051392	1103	5.44831	2.85487e-05	0.000187792
ENSSSCG00000051590	29.3093	-3.09956	0.000231436	0.00107927
ENSSSCG00000051667	20.3707	2.58273	0.000552924	0.00226025
ENSSSCG00000051744	55.0301	4.0728	2.64232e-05	0.000186812
ENSSSCG00000051754	20.7935	1.39625	0.0201339	0.0432585
ENSSSCG00000051781	1667.51	9.43934	5.46444e-16	2.48367e-13

## Sheet: D12 vs D15
Supplementary Table S8. DEmRNAs between D12 and D15
genes	Average FPKM of genes between groups	log2FoldChange	p-value	FDR
ENSSSCG00000000007	408.841	-5.80789	2.2919e-05	0.000341641
ENSSSCG00000000058	749.449	-8.36581	3.15359e-09	1.63107e-07
ENSSSCG00000000087	1836.41	-8.88833	1.22075e-08	5.33955e-07
ENSSSCG00000000116	337.747	-7.00134	1.44615e-06	3.28045e-05
ENSSSCG00000000131	1859.78	9.46096	3.18786e-13	5.51296e-11
ENSSSCG00000000197	91.2591	-4.60606	0.000269588	0.00272192
ENSSSCG00000000405	12870.6	-10.7652	7.15591e-11	5.88395e-09
ENSSSCG00000000599	787.99	-8.43749	4.17729e-09	2.08254e-07
ENSSSCG00000000668	16.5737	-1.9126	0.00508188	0.0309263
ENSSSCG00000000690	2628.97	-6.41726	1.88021e-05	0.000288412
ENSSSCG00000000737	34.1453	-2.95383	0.00041985	0.00394654
ENSSSCG00000000742	75.3495	-3.40613	0.00529919	0.0319675
ENSSSCG00000000925	503.789	-6.34294	3.67463e-06	7.22438e-05
ENSSSCG00000000975	39.1116	-2.53283	0.00450395	0.0280442
ENSSSCG00000000994	103.958	-4.13741	0.000221186	0.00230284
ENSSSCG00000001010	188.196	-5.41402	7.9786e-05	0.000977794
ENSSSCG00000001062	730.916	-7.55174	1.77124e-07	5.50076e-06
ENSSSCG00000001070	49.1082	-4.41658	3.74631e-05	0.000518371
ENSSSCG00000001209	47.5354	-3.43389	0.00143396	0.010935
ENSSSCG00000001235	304.025	-6.0933	1.16439e-05	0.000191971
ENSSSCG00000001410	2615.55	-8.73762	8.65132e-09	3.95537e-07
ENSSSCG00000001411	22.3234	-3.18643	0.000189628	0.0020225
ENSSSCG00000001476	2810.73	-8.84228	8.27647e-08	2.84388e-06
ENSSSCG00000001520	1821.25	-8.45831	3.60206e-08	1.37504e-06
ENSSSCG00000001562	133.688	-5.4412	5.96216e-05	0.000765821
ENSSSCG00000001596	89.2509	-4.0895	0.00104615	0.00844477
ENSSSCG00000001660	1142.59	-8.46723	7.55394e-09	3.51108e-07
ENSSSCG00000001689	41.583	-2.98136	0.00191148	0.0138727
ENSSSCG00000001820	952.561	-5.66856	0.000199964	0.00210923
ENSSSCG00000001898	67.3836	-4.10103	0.000565689	0.00507213
ENSSSCG00000001950	1627.7	-8.38936	1.66451e-08	7.01229e-07
ENSSSCG00000001960	1488.82	-3.86385	0.00719986	0.040938
ENSSSCG00000002294	1210.47	-7.54373	2.42367e-07	7.17176e-06
ENSSSCG00000002377	1361.31	-8.33478	1.03093e-13	2.07017e-11
ENSSSCG00000002455	578.964	-7.74624	3.59653e-08	1.37373e-06
ENSSSCG00000002458	177.578	-5.17374	7.72474e-06	0.000135616
ENSSSCG00000002559	56.1797	3.33924	3.81695e-05	0.000526272
ENSSSCG00000002601	26.6337	2.99227	0.000111263	0.00129606
ENSSSCG00000002646	3150.88	-9.55476	1.13615e-14	3.24772e-12
ENSSSCG00000002655	47.0032	-3.15606	0.000479158	0.00441087
ENSSSCG00000002753	365.115	-7.13104	1.87283e-07	5.75741e-06
ENSSSCG00000002819	4377.33	-9.08033	1.03099e-07	3.45406e-06
ENSSSCG00000002884	594.321	-7.04413	4.51615e-07	1.2194e-05
ENSSSCG00000002910	131.287	-4.2828	0.00053719	0.00485354
ENSSSCG00000003015	123.41	-5.52643	4.87726e-05	0.00064673
ENSSSCG00000003017	49.7236	-2.72385	0.00408065	0.0258838
ENSSSCG00000003072	138.539	-4.14596	0.00114746	0.00910639
ENSSSCG00000003136	757.247	-8.18844	9.92375e-09	4.46626e-07
ENSSSCG00000003144	794.725	-7.04975	1.13691e-06	2.67934e-05
ENSSSCG00000003168	353.162	-7.27481	2.34545e-08	9.50204e-07
ENSSSCG00000003169	100.605	-4.27688	3.51129e-05	0.000490566
ENSSSCG00000003189	3056.09	-8.96363	4.82491e-10	3.16419e-08
ENSSSCG00000003241	1282.17	6.45355	1.52741e-08	6.49364e-07
ENSSSCG00000003342	237.214	-6.67022	5.54219e-07	1.44934e-05
ENSSSCG00000003348	568.711	-6.77197	9.02245e-06	0.000154655
ENSSSCG00000003359	77.2064	-3.78422	0.00020241	0.00213117
ENSSSCG00000003369	3215.83	-8.76043	3.61522e-08	1.37907e-06
ENSSSCG00000003379	93.46	-3.01165	0.00830195	0.0459373
ENSSSCG00000003384	1904.52	-9.35842	2.83737e-09	1.48993e-07
ENSSSCG00000003403	119.791	-4.64473	0.000141628	0.00158517
ENSSSCG00000003428	189.857	-4.60416	0.000449518	0.00418434
ENSSSCG00000003521	179.894	3.89616	0.00049158	0.0044979
ENSSSCG00000003546	1632.02	7.57982	4.05989e-11	3.62833e-09
ENSSSCG00000003589	477.726	-6.11479	1.36059e-05	0.000219532
ENSSSCG00000003660	2732.14	-9.72726	7.77192e-10	4.76864e-08
ENSSSCG00000003694	93.9386	-5.11351	1.75781e-05	0.000272997
ENSSSCG00000003708	138.129	-6.11743	1.49178e-06	3.36629e-05
ENSSSCG00000003749	4882.24	-10.0824	9.60091e-10	5.76707e-08
ENSSSCG00000003758	218.469	-5.17136	0.000699553	0.00604622
ENSSSCG00000003832	1012.67	-7.52277	4.03573e-07	1.10973e-05
ENSSSCG00000003904	283.982	-6.10105	6.52395e-05	0.000823993
ENSSSCG00000003928	107.648	-5.30955	5.9959e-06	0.000109415
ENSSSCG00000003966	101.646	-4.0899	0.000122917	0.00140693
ENSSSCG00000003980	21.1871	-2.50649	0.000365854	0.00352193
ENSSSCG00000004076	302.727	-6.85086	5.12844e-07	1.3585e-05
ENSSSCG00000004089	400.635	-3.62459	0.00728168	0.0413319
ENSSSCG00000004123	1399.46	-7.90803	5.73443e-07	1.49138e-05
ENSSSCG00000004145	1771.63	-8.02551	8.26922e-08	2.84297e-06
ENSSSCG00000004300	93.6975	-4.47694	0.000259555	0.00263554
ENSSSCG00000004314	81.2242	-3.06038	0.00586514	0.0346894
ENSSSCG00000004324	39.3374	-3.0357	0.00191123	0.0138725
ENSSSCG00000004367	36.7941	-3.22719	0.00041994	0.00394681
ENSSSCG00000004420	39.3939	-3.05834	0.00310062	0.0206291
ENSSSCG00000004500	301.737	-4.33114	0.00127111	0.00991091
ENSSSCG00000004508	418.511	-5.34898	7.56293e-05	0.00093386
ENSSSCG00000004543	927.003	-5.04444	0.00017402	0.00188089
ENSSSCG00000004552	489.432	-6.21702	5.51994e-06	0.000102216
ENSSSCG00000004588	583.945	-4.0054	0.00329202	0.0216953
ENSSSCG00000004592	400.816	-5.22862	0.000176236	0.00190115
ENSSSCG00000004653	928.291	-6.66562	1.03001e-05	0.000172882
ENSSSCG00000004656	40.9141	-2.28346	0.00906951	0.0492824
ENSSSCG00000004680	289.27	-5.68361	1.46156e-05	0.00023304
ENSSSCG00000004730	717.729	-7.409	1.28432e-08	5.57621e-07
ENSSSCG00000004826	364.158	-6.16367	1.39489e-05	0.000224285
ENSSSCG00000004834	68.4386	3.82367	3.96054e-06	7.70313e-05
ENSSSCG00000004857	152.959	-5.79223	1.21663e-05	0.0001994
ENSSSCG00000004873	28.0821	-2.3346	0.00751242	0.0423966
ENSSSCG00000004908	26994.5	-12.4507	4.64499e-15	1.49982e-12
ENSSSCG00000004919	210.157	-5.90877	9.64083e-06	0.000163753
ENSSSCG00000004929	145.113	-5.58355	2.16129e-05	0.000325013
ENSSSCG00000004948	42.0164	-2.64068	0.0079099	0.044164
ENSSSCG00000004963	2959.25	-10.8438	5.15243e-11	4.45917e-09
ENSSSCG00000004971	689.326	-7.88412	3.05605e-07	8.73968e-06
ENSSSCG00000005150	25.9361	-2.68404	0.00161425	0.0120595
ENSSSCG00000005220	17.9071	-1.7587	0.00370198	0.0238861
ENSSSCG00000005247	3225.5	-10.7046	2.11156e-10	1.51792e-08
ENSSSCG00000005252	82.2355	-4.05073	0.000659963	0.00575077
ENSSSCG00000005391	59.5857	-3.54983	0.000776802	0.00657544
ENSSSCG00000005615	22.4885	-3.2323	0.000159943	0.0017546
ENSSSCG00000005619	71.4894	-3.73776	0.00110754	0.00884016
ENSSSCG00000005626	549.378	-6.25365	2.91423e-05	0.000417657
ENSSSCG00000005688	1648.43	-8.5111	6.08421e-09	2.90863e-07
ENSSSCG00000005702	1044.75	-8.33736	2.07762e-08	8.54343e-07
ENSSSCG00000005725	157.804	-4.44255	0.00259725	0.0178394
ENSSSCG00000005738	637.867	-8.13609	3.72282e-09	1.88694e-07
ENSSSCG00000005753	1367.55	-7.87324	1.71645e-07	5.3606e-06
ENSSSCG00000005782	21.619	-2.90615	0.000216524	0.00225927
ENSSSCG00000005909	158.848	-5.39011	2.31317e-05	0.000344337
ENSSSCG00000005935	568.63	-6.65757	4.78464e-07	1.28175e-05
ENSSSCG00000005967	367.727	-4.59843	0.000282719	0.00283083
ENSSSCG00000006052	129.336	-5.97726	6.00645e-07	1.54928e-05
ENSSSCG00000006060	306.003	4.31295	9.00558e-05	0.00108573
ENSSSCG00000006107	2039.3	4.8798	0.000105728	0.00124133
ENSSSCG00000006127	770.953	-7.30573	4.88344e-07	1.3048e-05
ENSSSCG00000006140	67.245	-2.67508	0.00801328	0.0446212
ENSSSCG00000006214	158.681	-5.57469	1.00114e-05	0.000169026
ENSSSCG00000006251	1511.57	-8.60764	1.67164e-08	7.03471e-07
ENSSSCG00000006256	32.2913	-2.37777	0.00293675	0.0197172
ENSSSCG00000006277	215.482	-6.35081	3.72533e-06	7.30741e-05
ENSSSCG00000006318	68.2625	-5.3129	2.81419e-05	0.000406436
ENSSSCG00000006324	742.54	-6.35769	3.34774e-06	6.69176e-05
ENSSSCG00000006346	612.871	-6.87164	2.81278e-06	5.78814e-05
ENSSSCG00000006360	2185.16	-9.72363	4.47529e-11	3.95232e-09
ENSSSCG00000006361	166.293	-5.75245	4.32138e-07	1.17646e-05
ENSSSCG00000006461	478.652	-7.35557	1.50848e-07	4.8045e-06
ENSSSCG00000006552	3209.6	-9.28239	5.77855e-09	2.77685e-07
ENSSSCG00000006561	606.968	-5.56378	0.000229149	0.00237405
ENSSSCG00000006679	39.1559	-2.77963	0.000518577	0.00470966
ENSSSCG00000006799	79.2962	-4.83838	0.000123898	0.00141716
ENSSSCG00000006865	759.019	-5.70845	5.58704e-05	0.000725535
ENSSSCG00000006869	210.926	-3.77609	0.0022792	0.0160536
ENSSSCG00000007079	99.0026	-5.28317	4.08934e-05	0.000558206
ENSSSCG00000007088	2797.89	-10.0862	8.48679e-11	6.80554e-09
ENSSSCG00000007140	105.899	-5.66252	1.78877e-06	3.92838e-05
ENSSSCG00000007369	21.3021	-2.22974	0.00506847	0.0308543
ENSSSCG00000007371	2070.09	-8.18531	1.77538e-07	5.51186e-06
ENSSSCG00000007425	468.746	-7.68597	4.48306e-08	1.66269e-06
ENSSSCG00000007426	72.2829	-3.92195	0.000765912	0.00651171
ENSSSCG00000007456	184.218	-6.48568	2.64461e-06	5.47513e-05
ENSSSCG00000007487	181.421	-4.81247	0.000352494	0.00341084
ENSSSCG00000007530	36.8825	2.81417	6.01849e-05	0.00077011
ENSSSCG00000007557	110.356	-5.5051	6.94574e-06	0.000123943
ENSSSCG00000007559	52.3894	-3.28681	0.000872966	0.00726214
ENSSSCG00000007560	21.2895	-2.31154	0.00288411	0.0194293
ENSSSCG00000007572	591.795	-7.24249	1.13285e-07	3.7571e-06
ENSSSCG00000007646	216.463	-5.16825	0.000144877	0.00161392
ENSSSCG00000007681	7485.24	-9.33582	4.23056e-08	1.57959e-06
ENSSSCG00000007687	90.0468	-4.37151	0.000298015	0.00296308
ENSSSCG00000007688	3570.96	-10.8537	5.92822e-11	5.00142e-09
ENSSSCG00000007702	27.718	2.11667	0.00129738	0.0100822
ENSSSCG00000007738	87.3612	-4.40212	0.000184945	0.00198065
ENSSSCG00000007745	294.734	-5.40015	6.05031e-05	0.000773721
ENSSSCG00000007749	338.286	-6.84811	8.18947e-07	2.02219e-05
ENSSSCG00000007767	24.832	-2.14752	0.00448476	0.0279503
ENSSSCG00000007830	1070.07	-6.87227	2.33694e-06	4.92655e-05
ENSSSCG00000007920	31.5289	-3.14125	0.000878299	0.00730057
ENSSSCG00000007927	292.026	-5.05335	0.000280001	0.00280769
ENSSSCG00000008035	59.6078	-5.08162	9.71142e-06	0.000164764
ENSSSCG00000008066	4225.52	-8.67816	7.38594e-08	2.57891e-06
ENSSSCG00000008070	429.192	-4.76543	0.000775889	0.00656984
ENSSSCG00000008137	644.107	-6.86894	7.29369e-07	1.82816e-05
ENSSSCG00000008164	10524.3	-10.6064	2.20511e-10	1.57817e-08
ENSSSCG00000008188	1893.6	-8.19723	3.97853e-08	1.49786e-06
ENSSSCG00000008194	101.863	-5.57599	1.03306e-05	0.000173317
ENSSSCG00000008225	2255.28	-7.96259	6.18017e-07	1.58797e-05
ENSSSCG00000008241	215.665	-4.6674	0.0020767	0.0148549
ENSSSCG00000008376	352.837	-6.8981	1.32235e-07	4.29472e-06
ENSSSCG00000008423	20.0029	-2.51314	0.000294397	0.00293103
ENSSSCG00000008440	171.748	-6.70333	1.53879e-07	4.88741e-06
ENSSSCG00000008447	64.4286	-4.05863	0.000834376	0.00698265
ENSSSCG00000008467	725.763	-7.2215	2.70223e-07	7.86198e-06
ENSSSCG00000008468	176.741	-6.03928	4.57311e-07	1.23324e-05
ENSSSCG00000008478	1415.42	-8.92052	4.0128e-14	9.55144e-12
ENSSSCG00000008480	31.2459	-2.9488	0.00119139	0.00938946
ENSSSCG00000008587	156.393	-3.97245	0.000757991	0.00645484
ENSSSCG00000008608	24.9967	-2.11488	0.00442056	0.027623
ENSSSCG00000008637	374.803	-5.90443	6.18342e-06	0.000112435
ENSSSCG00000008645	524.674	-5.54487	5.82348e-05	0.000751589
ENSSSCG00000008649	158.482	-6.25699	7.59898e-05	0.000937537
ENSSSCG00000008686	35.6803	-3.70882	0.000149218	0.00165601
ENSSSCG00000008691	383.157	-6.5964	1.24619e-06	2.89132e-05
ENSSSCG00000008753	748.331	-8.58437	8.55894e-09	3.9164e-07
ENSSSCG00000008758	399.231	-4.39226	0.000645703	0.0056463
ENSSSCG00000008762	112.991	-3.48666	0.00235502	0.0164748
ENSSSCG00000008836	110.428	-4.57435	7.96628e-05	0.000976716
ENSSSCG00000008845	87.7279	-4.59653	0.00028845	0.00287902
ENSSSCG00000008969	280.544	-6.64121	8.45288e-07	2.07813e-05
ENSSSCG00000008971	3762.41	-10.0546	1.05016e-10	8.21121e-09
ENSSSCG00000008985	20.8073	-2.80478	0.00119937	0.00944204
ENSSSCG00000008988	19.7281	-2.70248	0.000990193	0.00806544
ENSSSCG00000009004	323.337	-7.13655	6.70878e-06	0.000120322
ENSSSCG00000009030	94.9298	-4.50415	0.000306242	0.00302985
ENSSSCG00000009060	938.38	6.30275	3.83453e-09	1.93499e-07
ENSSSCG00000009062	406.579	-7.09257	6.75671e-07	1.71196e-05
ENSSSCG00000009128	42.1536	-2.86786	0.003795	0.0243746
ENSSSCG00000009164	225.422	-7.07064	2.14299e-09	1.16323e-07
ENSSSCG00000009370	32.2238	-2.80851	0.00164241	0.0122436
ENSSSCG00000009389	16.5717	-1.88855	0.00878767	0.0480591
ENSSSCG00000009393	16.8443	-2.1046	0.00248586	0.0172062
ENSSSCG00000009400	26.0986	-2.48079	0.00588486	0.0347785
ENSSSCG00000009422	83.6117	-3.24562	0.001726	0.0127523
ENSSSCG00000009520	72.0814	-2.29409	0.00452596	0.0281378
ENSSSCG00000009523	15.8169	-2.52041	0.00020305	0.00213657
ENSSSCG00000009565	114.718	-5.42165	1.87841e-05	0.000288203
ENSSSCG00000009714	579.124	-7.62918	2.1058e-07	6.37677e-06
ENSSSCG00000009744	1652.36	-8.73435	1.27673e-08	5.55316e-07
ENSSSCG00000009771	3548.2	-9.72778	6.63544e-10	4.15929e-08
ENSSSCG00000009808	457.745	-6.86852	1.87078e-06	4.07259e-05
ENSSSCG00000009860	603.054	-6.31308	1.32373e-05	0.000214118
ENSSSCG00000009862	22.0875	-2.88361	0.000876956	0.00729065
ENSSSCG00000009866	1649.99	7.70453	9.76158e-13	1.43638e-10
ENSSSCG00000009932	99.3812	-4.582	0.000161763	0.00176887
ENSSSCG00000009988	2679.78	-8.27219	1.9361e-08	8.02413e-07
ENSSSCG00000009998	89.7111	-3.84027	0.00142563	0.0108787
ENSSSCG00000010054	15.7674	-1.74406	0.00473216	0.0291743
ENSSSCG00000010163	25.5294	-2.37493	0.00525744	0.031756
ENSSSCG00000010210	929.767	-7.89215	2.78526e-08	1.10354e-06
ENSSSCG00000010319	65	-2.96437	0.00389965	0.0249569
ENSSSCG00000010440	484.077	-4.30295	0.00214832	0.0152784
ENSSSCG00000010456	177.552	-5.73225	4.94755e-05	0.000655068
ENSSSCG00000010479	50.845	-3.24806	0.00350977	0.0228752
ENSSSCG00000010564	33.8525	-2.89507	0.00292032	0.0196324
ENSSSCG00000010647	16.8981	2.37879	0.00115928	0.00918295
ENSSSCG00000010687	163.002	-5.30489	4.01417e-05	0.000549064
ENSSSCG00000010799	945.933	-8.34076	1.35458e-09	7.78543e-08
ENSSSCG00000010878	449.482	-5.65928	0.000104434	0.00122814
ENSSSCG00000010894	1142.96	-9.05705	2.64511e-09	1.39945e-07
ENSSSCG00000010922	668.298	-8.20643	1.21813e-07	4.00303e-06
ENSSSCG00000010973	256.357	-5.19148	0.000137619	0.00154743
ENSSSCG00000010990	4544.96	-9.89315	6.68756e-10	4.18521e-08
ENSSSCG00000011028	163.056	-4.90075	8.92729e-05	0.00107768
ENSSSCG00000011045	298.575	-7.23082	4.92826e-07	1.31371e-05
ENSSSCG00000011336	486.616	-5.11898	0.000213587	0.0022345
ENSSSCG00000011370	220.982	-5.91957	9.6329e-06	0.000163646
ENSSSCG00000011378	17.5338	-2.72656	0.00223514	0.0158005
ENSSSCG00000011500	33.9373	-3.15846	0.00120141	0.00945368
ENSSSCG00000011531	105.129	4.88834	1.16982e-07	3.86452e-06
ENSSSCG00000011567	387.463	-7.53267	1.36706e-08	5.88937e-07
ENSSSCG00000011623	82.6085	-4.03452	0.000684971	0.00593601
ENSSSCG00000011639	382.617	-6.09016	4.15128e-05	0.000565668
ENSSSCG00000011650	61.1082	-3.02816	0.00535741	0.0322556
ENSSSCG00000011755	141.561	-4.68748	4.51366e-05	0.000605665
ENSSSCG00000011772	2111.42	-9.21672	6.09771e-10	3.87597e-08
ENSSSCG00000011797	49.3042	-3.18091	0.00215028	0.0152857
ENSSSCG00000011804	540.771	-7.89771	2.89179e-08	1.13948e-06
ENSSSCG00000011811	418.692	-7.1503	8.45345e-07	2.07813e-05
ENSSSCG00000011857	312.156	-5.33414	5.89628e-05	0.000759946
ENSSSCG00000011901	84.4981	-4.95161	9.41713e-05	0.00112723
ENSSSCG00000011968	212.579	-4.22639	0.0006443	0.00563651
ENSSSCG00000012122	31.4148	-2.7552	0.00011169	0.00129993
ENSSSCG00000012148	277.165	-6.10738	7.18381e-06	0.000127512
ENSSSCG00000012287	22.8497	-2.38568	0.00373543	0.0240523
ENSSSCG00000012293	50.6945	-4.12712	0.000182092	0.00195618
ENSSSCG00000012305	17.5693	-2.19998	0.00144356	0.0109935
ENSSSCG00000012350	21.6294	3.21493	2.85741e-06	5.85149e-05
ENSSSCG00000012366	1065.39	-8.35301	5.19398e-09	2.53352e-07
ENSSSCG00000012378	847.23	-8.55067	7.00511e-09	3.28664e-07
ENSSSCG00000012415	23.406	2.78919	5.28093e-05	0.000691856
ENSSSCG00000012435	865.399	-6.91316	4.25948e-08	1.58947e-06
ENSSSCG00000012440	2875.31	-8.53653	1.73722e-08	7.27604e-07
ENSSSCG00000012462	557.448	-5.237	0.000254444	0.00259004
ENSSSCG00000012494	113.642	-5.82577	2.10624e-05	0.000318435
ENSSSCG00000012542	741.471	-5.05472	0.000643343	0.00562947
ENSSSCG00000012581	102.008	-4.73603	0.000106166	0.00124587
ENSSSCG00000012620	62.1764	-2.96342	0.00810846	0.0450467
ENSSSCG00000012624	1047	-8.07548	8.58913e-08	2.93884e-06
ENSSSCG00000012637	160.156	-6.44815	2.44874e-07	7.23493e-06
ENSSSCG00000012731	487.051	-6.71943	1.96326e-06	4.24163e-05
ENSSSCG00000012916	562.181	-7.05727	2.31226e-06	4.88223e-05
ENSSSCG00000012940	657.749	-6.15678	4.36678e-05	0.0005909
ENSSSCG00000012960	985.961	-8.25157	2.83559e-08	1.11915e-06
ENSSSCG00000012961	469.358	-5.48732	0.000173585	0.00187692
ENSSSCG00000012980	23.3172	-3.32755	4.64403e-05	0.000620502
ENSSSCG00000013022	1831.53	-9.88912	2.68047e-10	1.87758e-08
ENSSSCG00000013046	493.346	-6.94214	2.07715e-06	4.44617e-05
ENSSSCG00000013096	377.174	-5.71905	4.57144e-05	0.00061236
ENSSSCG00000013105	152.232	-3.49513	0.0042185	0.0265798
ENSSSCG00000013107	2202.01	-7.52576	2.82103e-06	5.7979e-05
ENSSSCG00000013118	253.516	-4.35356	0.000783501	0.00662247
ENSSSCG00000013177	125.874	-5.07553	1.62784e-06	3.62111e-05
ENSSSCG00000013227	972.04	-7.15704	4.18394e-06	8.05781e-05
ENSSSCG00000013293	119.012	-3.93322	0.00114513	0.00909246
ENSSSCG00000013333	984.169	8.32097	1.96058e-13	3.63643e-11
ENSSSCG00000013336	48.913	-3.85278	0.000406866	0.00384252
ENSSSCG00000013360	218.422	-5.06818	0.000319295	0.00314347
ENSSSCG00000013392	1508.06	-7.37808	5.92453e-06	0.000108244
ENSSSCG00000013442	227.525	-5.38535	8.43527e-05	0.00102478
ENSSSCG00000013444	722.966	-7.65385	2.44519e-08	9.85946e-07
ENSSSCG00000013464	1178.11	-7.30141	1.18282e-06	2.76807e-05
ENSSSCG00000013524	669.18	-5.55534	7.55213e-05	0.000932942
ENSSSCG00000013538	4489.59	-9.86105	4.21707e-09	2.10075e-07
ENSSSCG00000013550	389.766	-6.10711	1.09778e-05	0.00018238
ENSSSCG00000013600	4321.95	-8.50193	8.27995e-08	2.84457e-06
ENSSSCG00000013614	65.4853	-3.68491	0.000756466	0.00644404
ENSSSCG00000013645	222.291	-6.58935	1.6551e-06	3.67593e-05
ENSSSCG00000013650	249.604	-7.25918	1.29361e-07	4.21121e-06
ENSSSCG00000013658	121.282	-4.53009	0.000115565	0.00133807
ENSSSCG00000013776	1442.22	-8.40793	1.92518e-08	7.99267e-07
ENSSSCG00000013779	253.918	-5.40963	0.000117216	0.00135157
ENSSSCG00000013862	184.7	-5.65794	6.05231e-06	0.000110299
ENSSSCG00000013873	141.174	-5.73231	3.97481e-05	0.000544907
ENSSSCG00000014038	2029.76	-9.45067	1.6018e-09	9.00659e-08
ENSSSCG00000014043	974.754	-8.23556	3.05434e-08	1.19457e-06
ENSSSCG00000014147	395.62	-7.44217	1.31583e-07	4.27497e-06
ENSSSCG00000014222	19.6011	-3.07602	0.000220874	0.00229992
ENSSSCG00000014325	1912.97	-7.94496	1.24834e-07	4.08229e-06
ENSSSCG00000014412	19.0231	-2.32283	0.00550849	0.032955
ENSSSCG00000014558	164.761	-4.93553	5.86629e-05	0.000756512
ENSSSCG00000014579	187.443	-6.36408	4.01861e-05	0.000549521
ENSSSCG00000014625	410.517	-7.49047	6.00786e-08	2.14987e-06
ENSSSCG00000014933	684.929	-6.71274	3.01651e-06	6.12439e-05
ENSSSCG00000014950	48.8859	-3.33991	0.000355539	0.00343471
ENSSSCG00000015099	854.558	-8.36796	1.23004e-08	5.37775e-07
ENSSSCG00000015102	170.022	-5.6498	1.63862e-05	0.000257054
ENSSSCG00000015115	6003.59	-11.3817	1.19942e-11	1.24676e-09
ENSSSCG00000015117	137.814	-6.3679	2.17999e-07	6.56868e-06
ENSSSCG00000015182	21.7775	-2.22526	0.00178722	0.0131189
ENSSSCG00000015201	60.3899	-3.5171	0.00126219	0.00985638
ENSSSCG00000015222	781.757	-4.22732	0.00373083	0.0240259
ENSSSCG00000015313	164.927	-5.61046	2.86026e-05	0.000411164
ENSSSCG00000015315	25.2624	-3.10663	0.000346026	0.00335565
ENSSSCG00000015343	663.284	-5.47602	6.92986e-05	0.000867836
ENSSSCG00000015443	2883.24	-4.47095	0.00631442	0.0367947
ENSSSCG00000015583	261.281	-6.81897	2.00311e-06	4.31811e-05
ENSSSCG00000015592	1036.19	-8.32379	8.48532e-08	2.90793e-06
ENSSSCG00000015754	187.258	-6.56239	2.53319e-06	5.28177e-05
ENSSSCG00000015771	501.274	-5.76409	6.08605e-05	0.0007777
ENSSSCG00000015780	237.951	4.84714	3.27016e-06	6.56058e-05
ENSSSCG00000015790	118.727	-5.66995	8.34241e-06	0.000144829
ENSSSCG00000015794	21.113	-3.40894	4.00645e-05	0.000548317
ENSSSCG00000015814	32.1843	-2.70476	0.00239323	0.0166898
ENSSSCG00000015842	417.618	-6.51331	2.46726e-06	5.16184e-05
ENSSSCG00000015924	291.081	-6.46577	1.19108e-07	3.92012e-06
ENSSSCG00000015931	362.782	-7.78432	8.61062e-10	5.23532e-08
ENSSSCG00000015988	4816.28	-10.3949	1.34345e-09	7.72601e-08
ENSSSCG00000016020	214.995	-4.26018	0.00144605	0.0110108
ENSSSCG00000016036	1757.86	-9.24136	2.92993e-09	1.52809e-07
ENSSSCG00000016078	2650.13	-6.93049	5.89637e-06	0.00010778
ENSSSCG00000016114	49.1526	-4.46738	1.092e-05	0.000181498
ENSSSCG00000016134	289.478	-7.20516	1.14547e-06	2.69497e-05
ENSSSCG00000016140	20.7085	-1.81739	0.00439411	0.0274895
ENSSSCG00000016147	264.361	-5.835	1.61403e-05	0.000253646
ENSSSCG00000016158	48.043	-2.99161	0.00185254	0.0135237
ENSSSCG00000016202	353.179	-6.04655	1.55197e-06	3.48229e-05
ENSSSCG00000016206	74.6751	-3.7371	0.0018075	0.0132477
ENSSSCG00000016212	282.816	-6.579	9.3099e-07	2.25447e-05
ENSSSCG00000016232	226.133	-5.05096	1.90135e-05	0.000291356
ENSSSCG00000016306	1421.17	-8.7786	1.07521e-09	6.36415e-08
ENSSSCG00000016488	1223.86	-4.80715	0.00101699	0.00824742
ENSSSCG00000016556	58.3005	-3.27581	0.00186931	0.0136262
ENSSSCG00000016581	881.672	-7.504	1.04081e-06	2.48571e-05
ENSSSCG00000016597	190.121	-6.14912	4.6065e-06	8.76565e-05
ENSSSCG00000016884	34.719	-2.48993	0.00903979	0.0491622
ENSSSCG00000016982	438.523	-5.89437	3.83559e-05	0.00052858
ENSSSCG00000016985	674.185	-5.71358	2.63147e-05	0.000383419
ENSSSCG00000017015	2641.24	-9.41268	9.22881e-09	4.1845e-07
ENSSSCG00000017038	4383.5	-10.2745	2.74455e-12	3.47321e-10
ENSSSCG00000017069	6001.55	-8.51237	5.44376e-08	1.97597e-06
ENSSSCG00000017103	108.926	-4.4637	0.000325131	0.00319316
ENSSSCG00000017116	1005.53	-7.21338	8.14563e-07	2.01344e-05
ENSSSCG00000017119	1915.75	-10.2123	3.07442e-11	2.85494e-09
ENSSSCG00000017137	106.214	-4.36652	0.000355109	0.00343089
ENSSSCG00000017139	365.715	-6.66534	2.62781e-06	5.44267e-05
ENSSSCG00000017167	285.097	-6.74363	4.61421e-07	1.24346e-05
ENSSSCG00000017177	24.7878	-1.9145	0.00883749	0.0482726
ENSSSCG00000017196	562.539	-6.15915	1.43748e-05	0.000229878
ENSSSCG00000017230	198.141	-3.76702	0.00541769	0.0325108
ENSSSCG00000017251	15.1984	-2.04221	0.00336106	0.0220755
ENSSSCG00000017386	1127.28	-7.67717	8.66118e-08	2.96193e-06
ENSSSCG00000017414	1558.4	-8.77699	5.54485e-09	2.68445e-07
ENSSSCG00000017489	2472.44	-10.3229	1.94675e-13	3.61768e-11
ENSSSCG00000017521	424.058	4.63683	3.2229e-05	0.000456909
ENSSSCG00000017522	14.1722	-2.02229	0.00605361	0.035552
ENSSSCG00000017525	422.535	-8.02179	5.05938e-09	2.47718e-07
ENSSSCG00000017555	840.646	-9.02592	3.22062e-10	2.21032e-08
ENSSSCG00000017623	730.113	-8.13523	7.73124e-08	2.67926e-06
ENSSSCG00000017667	117.763	-6.68009	1.54543e-07	4.90371e-06
ENSSSCG00000017668	1154.37	-4.97507	0.00120143	0.00945368
ENSSSCG00000017745	243.84	-4.06622	0.00116494	0.00922031
ENSSSCG00000017795	47.9067	-3.69039	0.000165734	0.00180741
ENSSSCG00000018014	53.467	-4.07931	0.000234653	0.00241973
ENSSSCG00000018092	1156.32	-8.48353	5.03213e-08	1.84416e-06
ENSSSCG00000018205	21.3261	1.69665	0.00492696	0.0301487
ENSSSCG00000018244	34.4076	3.2404	6.50357e-06	0.00011728
ENSSSCG00000018723	18.8162	2.4221	0.000257679	0.00261896
ENSSSCG00000019104	1979.34	9.27481	2.26625e-14	5.905e-12
ENSSSCG00000019224	116.258	-5.4104	3.44961e-05	0.000483234
ENSSSCG00000019519	25.2223	2.02039	0.00430209	0.0270063
ENSSSCG00000019583	30.3853	2.65444	0.000222706	0.00231619
ENSSSCG00000019755	417.635	-6.86464	3.99698e-06	7.74615e-05
ENSSSCG00000020234	40.9226	3.13373	1.57771e-05	0.000248804
ENSSSCG00000020251	587.965	7.58191	4.27274e-11	3.79933e-09
ENSSSCG00000020505	43.208	-2.69316	0.00196309	0.0141816
ENSSSCG00000020589	25.5058	2.2565	0.00174384	0.0128626
ENSSSCG00000020754	538.078	-6.88222	1.89589e-06	4.11895e-05
ENSSSCG00000020808	5334.54	-10.5575	5.76078e-10	3.68834e-08
ENSSSCG00000020868	126.824	-3.34154	0.00739483	0.0418386
ENSSSCG00000020873	97.3974	-5.09182	2.20479e-05	0.000330812
ENSSSCG00000020898	538.547	-7.47568	6.47969e-07	1.65465e-05
ENSSSCG00000020945	91.3053	-4.41531	0.000337111	0.00328711
ENSSSCG00000020984	247.089	-5.84821	1.24667e-05	0.000203107
ENSSSCG00000021060	184.921	-5.95753	3.4833e-06	6.91537e-05
ENSSSCG00000021380	443.119	-5.97693	1.01763e-05	0.000171231
ENSSSCG00000021411	596.578	-6.42089	2.89074e-06	5.90539e-05
ENSSSCG00000021466	42.0805	-2.12939	0.00798257	0.0444689
ENSSSCG00000021534	107.567	-3.92448	0.00116148	0.00919702
ENSSSCG00000021536	21.2728	1.81577	0.00270671	0.0184659
ENSSSCG00000021669	1871.34	-8.91657	3.15423e-09	1.63107e-07
ENSSSCG00000021774	104.283	-3.13025	0.00655355	0.0379108
ENSSSCG00000021828	332.561	-6.18029	3.77288e-06	7.39287e-05
ENSSSCG00000021861	696.16	-7.90096	4.75851e-08	1.75215e-06
ENSSSCG00000022058	213.654	-6.53308	7.69367e-07	1.9146e-05
ENSSSCG00000022101	270.608	-5.97834	2.67218e-05	0.000388844
ENSSSCG00000022162	57.6888	-3.62426	0.00151568	0.0114589
ENSSSCG00000022178	275.744	-5.90401	3.33551e-05	0.000469688
ENSSSCG00000022212	20.1959	-2.82148	0.000361316	0.00348515
ENSSSCG00000022295	27.4173	-2.39815	0.00554207	0.0331406
ENSSSCG00000022333	85.2747	-3.94194	0.0012489	0.00976829
ENSSSCG00000022353	1640.43	-8.85422	2.4314e-09	1.29983e-07
ENSSSCG00000022462	97.5674	-4.4332	0.000239534	0.0024617
ENSSSCG00000022575	49.2382	-4.14475	0.000463828	0.00429635
ENSSSCG00000022636	74.5496	-3.07192	0.00873106	0.0478122
ENSSSCG00000022655	498.783	-5.86074	2.54521e-05	0.000373207
ENSSSCG00000022726	19.38	-2.66276	0.00153048	0.0115478
ENSSSCG00000022828	937.637	-8.50267	1.00438e-08	4.5161e-07
ENSSSCG00000022900	3382.3	-7.76972	9.58555e-07	2.31401e-05
ENSSSCG00000022955	3637.86	-10.463	2.30501e-11	2.21916e-09
ENSSSCG00000023078	591.339	-5.67562	4.0872e-05	0.000558023
ENSSSCG00000023112	2244.89	-9.30269	2.69621e-09	1.42415e-07
ENSSSCG00000023172	109.95	-5.15573	4.13891e-06	7.97899e-05
ENSSSCG00000023229	345.766	-6.3408	7.67057e-06	0.000134701
ENSSSCG00000023273	1275.82	-8.24439	1.12859e-07	3.74615e-06
ENSSSCG00000023294	185.914	4.28665	9.00318e-06	0.000154364
ENSSSCG00000023349	62.6743	-3.07339	0.00144828	0.0110247
ENSSSCG00000023354	1336.27	-8.20178	1.37278e-08	5.9127e-07
ENSSSCG00000023400	132.157	-5.30002	9.04964e-05	0.00109015
ENSSSCG00000023423	48.631	-2.91363	0.00771367	0.043301
ENSSSCG00000023467	981.202	-8.565	3.43738e-09	1.75809e-07
ENSSSCG00000023759	46.9206	-4.65614	8.59004e-06	0.000148065
ENSSSCG00000023788	100.292	-2.80062	0.00756418	0.0426243
ENSSSCG00000023850	19.4608	-2.63517	0.000773832	0.00655528
ENSSSCG00000024070	1122.56	-8.75969	2.13555e-09	1.16049e-07
ENSSSCG00000024235	1100.46	-5.90823	6.55217e-05	0.000826912
ENSSSCG00000024242	489.556	-6.08039	4.70912e-05	0.00062768
ENSSSCG00000024377	138.638	-3.92767	0.0022038	0.0156102
ENSSSCG00000024412	55.2408	-2.69485	0.00754321	0.0425419
ENSSSCG00000024500	184.007	-4.20136	0.00171294	0.0126669
ENSSSCG00000024529	373.289	-4.94836	0.000157244	0.00173026
ENSSSCG00000024570	1084.91	-6.2605	2.82351e-06	5.80101e-05
ENSSSCG00000024621	128.009	-5.55782	1.06679e-05	0.000178192
ENSSSCG00000024648	736.756	-6.97053	3.79862e-07	1.05287e-05
ENSSSCG00000024660	16.6127	-1.86211	0.00620344	0.0362807
ENSSSCG00000024756	419.121	-5.0122	0.000232018	0.00239624
ENSSSCG00000024780	42.0714	-3.6837	0.000200742	0.00211595
ENSSSCG00000024791	25.3541	-3.44471	0.00014152	0.00158433
ENSSSCG00000024911	39.7116	-2.41704	0.00663378	0.0382497
ENSSSCG00000024974	3577.92	-10.8569	1.67978e-11	1.67358e-09
ENSSSCG00000025010	718.041	-6.45597	8.3636e-06	0.000144972
ENSSSCG00000025107	1269.09	-9.13331	3.16858e-09	1.63719e-07
ENSSSCG00000025273	4295.95	-10.8982	1.55855e-12	2.12897e-10
ENSSSCG00000025284	587.952	-6.22428	1.25837e-06	2.91541e-05
ENSSSCG00000025448	45.784	-3.7784	0.000620395	0.00546927
ENSSSCG00000025492	1056	-8.86499	2.6526e-08	1.05832e-06
ENSSSCG00000025500	13.9316	-2.5661	0.000426604	0.00399696
ENSSSCG00000025638	526.989	-6.84835	1.5303e-06	3.43925e-05
ENSSSCG00000025701	739.464	-7.14555	1.32102e-06	3.03989e-05
ENSSSCG00000025704	1302.87	-8.80903	2.54958e-09	1.35518e-07
ENSSSCG00000025876	26.395	-2.69072	0.000557506	0.00500707
ENSSSCG00000025921	170.574	-3.89686	0.00409731	0.0259679
ENSSSCG00000026006	25.9949	-2.88557	0.000784539	0.00663067
ENSSSCG00000026038	21.549	-2.26953	0.0087504	0.0478911
ENSSSCG00000026108	49.7603	-2.7887	0.00345018	0.0225533
ENSSSCG00000026161	563.321	-4.61162	0.000976123	0.00796453
ENSSSCG00000026264	35.429	-2.57137	0.00144715	0.0110179
ENSSSCG00000026446	294.217	-7.49164	3.26391e-07	9.24031e-06
ENSSSCG00000026454	347.109	6.02509	1.88017e-09	1.03738e-07
ENSSSCG00000026455	28.0033	-3.34896	0.000182197	0.0019572
ENSSSCG00000026465	517.185	-4.1853	0.00181145	0.0132686
ENSSSCG00000026554	15.5079	-2.73151	0.000179626	0.00193278
ENSSSCG00000026663	89.1451	-3.96746	0.00067197	0.00583479
ENSSSCG00000026931	25.1821	-2.72379	0.00173939	0.0128322
ENSSSCG00000027007	60.4677	-3.21176	0.00477325	0.0293922
ENSSSCG00000027128	1660.58	-4.77198	0.00132968	0.0102838
ENSSSCG00000027131	410.946	-7.48913	5.06441e-08	1.8546e-06
ENSSSCG00000027229	54.025	-3.20349	0.00250276	0.0173053
ENSSSCG00000027249	19.9114	-2.30033	0.00855845	0.0470672
ENSSSCG00000027265	43.4654	-4.28273	0.00013074	0.0014826
ENSSSCG00000027271	15.4809	-2.17674	0.00483044	0.029672
ENSSSCG00000027325	26.9789	1.74495	0.00465847	0.0288288
ENSSSCG00000027405	15.3083	-2.09685	0.00439193	0.0274803
ENSSSCG00000027722	63.3126	-2.62897	0.00781497	0.0437307
ENSSSCG00000027774	55.1619	-3.03095	0.00192325	0.0139446
ENSSSCG00000027882	113.034	-5.22524	7.29232e-05	0.000904929
ENSSSCG00000027974	23.7588	-3.0217	0.000292072	0.00291173
ENSSSCG00000028033	854.019	-8.55683	7.54341e-09	3.50787e-07
ENSSSCG00000028065	63.8591	-4.10913	0.000566951	0.00508157
ENSSSCG00000028080	17.1273	-2.26742	0.00464721	0.0287738
ENSSSCG00000028085	20.5219	-2.21198	0.00762639	0.0429102
ENSSSCG00000028149	706.766	-6.38202	2.61293e-05	0.000381448
ENSSSCG00000028287	54.5824	-4.01911	0.000385056	0.00368016
ENSSSCG00000028346	1241.48	-8.0012	6.35432e-07	1.62734e-05
ENSSSCG00000028513	94.2824	-4.28026	0.000661466	0.00576045
ENSSSCG00000028585	440.731	-5.92093	2.5251e-05	0.000371081
ENSSSCG00000028593	121.902	-3.87131	0.00272996	0.0185787
ENSSSCG00000028788	18.8567	-2.48622	0.000970389	0.00792339
ENSSSCG00000028810	22.9419	-2.55712	0.00214804	0.015277
ENSSSCG00000029125	66.6561	-4.10275	0.000723701	0.00621484
ENSSSCG00000029169	1704.3	-7.72093	3.08464e-07	8.79813e-06
ENSSSCG00000029275	77.3444	-3.74681	0.00246976	0.0171106
ENSSSCG00000029279	2808.71	-8.18089	2.86817e-13	5.03627e-11
ENSSSCG00000029347	72.0407	-4.07523	0.000670931	0.00582915
ENSSSCG00000029412	188.762	-5.55904	3.25066e-05	0.000459726
ENSSSCG00000029474	108.628	-4.36921	0.00043561	0.00406753
ENSSSCG00000029570	798.383	-7.6672	8.49868e-08	2.91148e-06
ENSSSCG00000029576	379.485	-5.56541	5.3593e-05	0.000700283
ENSSSCG00000029608	489.532	-5.05635	0.000639688	0.00560077
ENSSSCG00000029711	45.6512	-3.44541	0.000870376	0.0072437
ENSSSCG00000029985	52.6676	-4.61177	4.77247e-05	0.000634932
ENSSSCG00000029989	296.579	-6.98473	3.40206e-07	9.57563e-06
ENSSSCG00000029990	184.958	-5.52244	9.22122e-05	0.00110725
ENSSSCG00000029998	17.4832	-2.36511	0.00404887	0.0257238
ENSSSCG00000030005	84.9697	-3.63946	0.00184569	0.0134831
ENSSSCG00000030253	488.822	-6.37752	1.0378e-05	0.000173962
ENSSSCG00000030426	459.955	-7.1419	2.33859e-07	6.96666e-06
ENSSSCG00000030438	81.0537	-5.53836	1.4015e-05	0.000224921
ENSSSCG00000030575	51.1268	2.82004	0.00119582	0.00941795
ENSSSCG00000030581	436.767	-6.46507	5.4809e-06	0.000101561
ENSSSCG00000030608	2373.52	-9.6776	2.28312e-09	1.23173e-07
ENSSSCG00000030682	152.15	-5.23834	5.97023e-05	0.000765821
ENSSSCG00000031078	59.3561	-3.41929	0.00097507	0.00795726
ENSSSCG00000031080	48.1931	-3.41746	0.00111159	0.00886696
ENSSSCG00000031130	15.6918	-2.75808	9.34544e-05	0.0011198
ENSSSCG00000031132	38.7253	-3.58914	0.000486174	0.00445347
ENSSSCG00000031140	17.9013	-7.19773	1.45062e-07	4.64456e-06
ENSSSCG00000031166	36.137	-2.19117	0.008023	0.0446646
ENSSSCG00000031173	43.8566	-3.34481	0.000549259	0.00494373
ENSSSCG00000031212	28.971	-2.21188	0.00642098	0.0373105
ENSSSCG00000031337	374.094	-5.7547	2.88086e-05	0.000413706
ENSSSCG00000031356	16.8216	-2.59674	0.00116863	0.009235
ENSSSCG00000031420	34.0666	-3.16548	0.00153635	0.0115831
ENSSSCG00000031498	482.842	-6.72363	7.01432e-07	1.76772e-05
ENSSSCG00000031532	38.1064	-4.24587	5.85839e-05	0.000755543
ENSSSCG00000031593	799.039	-8.9414	1.90432e-09	1.04955e-07
ENSSSCG00000031627	130.023	-4.06388	0.000525585	0.00476308
ENSSSCG00000031657	196.156	-5.38634	2.23731e-05	0.000334967
ENSSSCG00000031757	179.432	-6.45538	3.04856e-06	6.17913e-05
ENSSSCG00000031782	193.06	4.30472	4.63583e-05	0.000619449
ENSSSCG00000031856	511.006	4.32304	0.000288694	0.00288116
ENSSSCG00000031913	256.167	-5.85955	2.97689e-06	6.0585e-05
ENSSSCG00000032034	15.3913	1.88372	0.0079144	0.0441869
ENSSSCG00000032129	822.019	-8.04918	5.45847e-08	1.97981e-06
ENSSSCG00000032188	123.989	-5.35963	6.16875e-05	0.000787109
ENSSSCG00000032304	696.35	-6.42616	4.92475e-06	9.28491e-05
ENSSSCG00000032315	29.4195	-3.7355	1.00136e-05	0.000169036
ENSSSCG00000032344	21.5431	-2.19266	0.00579639	0.0343601
ENSSSCG00000032384	54.6196	-3.73775	0.00211495	0.0150841
ENSSSCG00000032488	256.415	-4.9841	0.000267557	0.00270409
ENSSSCG00000032494	652.8	-7.38854	3.46639e-07	9.73377e-06
ENSSSCG00000032501	37.368	-2.84297	0.00273052	0.0185788
ENSSSCG00000032517	1986.63	-9.26411	1.6096e-10	1.19235e-08
ENSSSCG00000032531	2439.75	-9.07809	1.53787e-09	8.68985e-08
ENSSSCG00000032541	19.5393	-2.77844	3.0229e-05	0.000431418
ENSSSCG00000032544	215.112	-6.01598	2.55319e-06	5.31404e-05
ENSSSCG00000032607	35.9028	-4.236	4.08472e-05	0.000557772
ENSSSCG00000032609	349.24	-7.06265	7.59266e-07	1.89262e-05
ENSSSCG00000032661	159.913	-5.12061	7.1155e-06	0.000126435
ENSSSCG00000032737	326.473	-4.77629	0.000444216	0.00413974
ENSSSCG00000032768	2318.29	-8.47101	9.24936e-08	3.13659e-06
ENSSSCG00000032835	758.966	-7.01945	2.76782e-07	8.02998e-06
ENSSSCG00000032836	68.6026	-3.7968	0.000189664	0.00202277
ENSSSCG00000032908	1226.63	-6.796	1.04853e-05	0.000175549
ENSSSCG00000032916	228.166	-5.06984	0.000280822	0.00281474
ENSSSCG00000032917	88.4801	-5.00825	7.95192e-05	0.000975209
ENSSSCG00000032946	215.994	-5.8939	1.43098e-05	0.00022897
ENSSSCG00000032960	31.3941	-2.93399	0.00291764	0.0196158
ENSSSCG00000033037	89.4199	-3.88635	0.00197822	0.0142761
ENSSSCG00000033067	21.2345	-2.80725	0.000173533	0.00187662
ENSSSCG00000033374	501.578	-5.82305	4.03031e-05	0.000550962
ENSSSCG00000033424	107.048	-5.68455	3.4025e-06	6.78614e-05
ENSSSCG00000033490	934.673	5.32574	1.09848e-06	2.60013e-05
ENSSSCG00000033507	25.6557	-2.53194	0.00182589	0.0133591
ENSSSCG00000033541	36.1009	-2.91213	0.00506314	0.0308298
ENSSSCG00000033655	48.0221	-3.19217	0.00439275	0.0274846
ENSSSCG00000033694	190.8	-6.35908	9.52189e-07	2.30064e-05
ENSSSCG00000033753	198.884	-5.04077	0.000433508	0.00405161
ENSSSCG00000033786	744.79	-6.45794	4.92626e-06	9.28684e-05
ENSSSCG00000033791	2386.24	-4.63522	0.00117773	0.00929689
ENSSSCG00000033858	1288.79	-7.09972	3.83241e-06	7.48688e-05
ENSSSCG00000033926	106.949	-5.35971	1.0204e-05	0.000171609
ENSSSCG00000033946	229.497	-9.46368	8.03762e-09	3.70401e-07
ENSSSCG00000033982	152.849	-6.22477	1.30143e-06	3.00116e-05
ENSSSCG00000034014	477.103	-5.12267	0.000142063	0.0015894
ENSSSCG00000034044	22.9945	2.24132	0.00129408	0.0100642
ENSSSCG00000034146	35.4195	-3.67984	8.71575e-06	0.000149913
ENSSSCG00000034151	703.965	-7.7637	7.02904e-07	1.7712e-05
ENSSSCG00000034166	28.5892	2.93523	6.65674e-05	0.000838368
ENSSSCG00000034216	27.7371	-2.27385	0.00895636	0.0487876
ENSSSCG00000034239	26.7744	-3.4866	0.000153093	0.00169264
ENSSSCG00000034269	17.6661	2.66846	0.000122373	0.00140153
ENSSSCG00000034387	639.696	-8.14028	1.68138e-08	7.0711e-07
ENSSSCG00000034401	29.7491	2.60876	0.000101669	0.00120151
ENSSSCG00000034753	155.544	-4.88912	6.32006e-05	0.000802885
ENSSSCG00000034818	56.6476	-2.90741	0.00635727	0.0369978
ENSSSCG00000034871	600.552	7.82538	2.67525e-10	1.87461e-08
ENSSSCG00000034893	3067.23	-9.62973	3.51024e-10	2.3849e-08
ENSSSCG00000034905	2056.19	-8.46906	6.01345e-08	2.15147e-06
ENSSSCG00000034923	446.597	-6.94827	3.41615e-06	6.80848e-05
ENSSSCG00000034943	595.221	7.60088	9.34703e-13	1.38481e-10
ENSSSCG00000034966	97.6336	-5.35178	2.69757e-06	5.57428e-05
ENSSSCG00000035090	5660.24	-11.1038	2.75415e-11	2.59376e-09
ENSSSCG00000035101	1032.61	-8.05139	3.6285e-09	1.84781e-07
ENSSSCG00000035123	371.473	-6.14147	3.92621e-05	0.000539767
ENSSSCG00000035132	68.6587	-3.14092	0.00467246	0.0288784
ENSSSCG00000035221	166.616	-4.13426	0.00262888	0.0180292
ENSSSCG00000035230	951.294	-7.52157	3.125e-07	8.89128e-06
ENSSSCG00000035302	58.657	-2.81759	0.00736305	0.0416867
ENSSSCG00000035344	842.227	-6.19342	4.75645e-05	0.000633
ENSSSCG00000035357	1591.62	-8.80505	5.27842e-09	2.5689e-07
ENSSSCG00000035372	250.233	-6.7645	2.28386e-08	9.27196e-07
ENSSSCG00000035393	179.778	-5.36101	1.44977e-05	0.000231559
ENSSSCG00000035505	2036.15	-7.62129	3.17732e-07	9.02452e-06
ENSSSCG00000035561	132.62	-4.72982	0.000888054	0.00735774
ENSSSCG00000035675	29.5985	-3.10249	0.000133836	0.00151294
ENSSSCG00000035702	41.5265	-3.78102	0.000129956	0.00147543
ENSSSCG00000035737	18.798	2.00006	0.00255473	0.0175987
ENSSSCG00000035738	26.7657	-2.74965	0.000813278	0.00683256
ENSSSCG00000035829	761.696	-5.84674	4.61253e-05	0.000617019
ENSSSCG00000035941	410.714	-7.49832	1.71262e-07	5.3495e-06
ENSSSCG00000036027	124.599	-5.54085	5.30091e-05	0.000693725
ENSSSCG00000036045	19.6635	-2.80616	0.000111582	0.00129884
ENSSSCG00000036247	117.806	-3.3804	0.00269522	0.0183998
ENSSSCG00000036291	372.813	-6.34355	1.4295e-05	0.00022881
ENSSSCG00000036308	383.604	-6.74017	4.25972e-06	8.18429e-05
ENSSSCG00000036326	48.204	-2.71626	0.00473941	0.029207
ENSSSCG00000036364	21.1681	2.56158	0.000108406	0.00126756
ENSSSCG00000036520	18.8004	-2.56817	0.000693215	0.00599756
ENSSSCG00000036545	21.4153	-2.23646	0.000736569	0.00629808
ENSSSCG00000036592	734.086	-8.34116	1.62289e-08	6.86224e-07
ENSSSCG00000036685	36.7897	-3.42772	0.00245032	0.0170044
ENSSSCG00000036716	294.139	-4.85947	0.000457911	0.00425025
ENSSSCG00000036772	714.331	-7.6444	9.62855e-07	2.32266e-05
ENSSSCG00000036978	777.481	8.36645	2.92301e-11	2.72899e-09
ENSSSCG00000037016	29.8134	-2.89628	0.000998688	0.00812646
ENSSSCG00000037101	83.3031	-5.35042	9.22202e-06	0.000157575
ENSSSCG00000037159	23.1838	-2.34703	0.00283047	0.0191389
ENSSSCG00000037201	663.183	-7.4107	4.20014e-09	2.09285e-07
ENSSSCG00000037263	32.3922	-3.86237	0.000142721	0.00159544
ENSSSCG00000037284	25.5416	-2.50941	0.00473887	0.0292055
ENSSSCG00000037286	29.4116	2.10213	0.00170597	0.0126283
ENSSSCG00000037359	829.86	8.64983	7.03504e-12	7.75651e-10
ENSSSCG00000037398	798.939	-7.09436	1.95941e-07	5.98946e-06
ENSSSCG00000037399	25.8814	-2.08177	0.00236369	0.0165194
ENSSSCG00000037445	739.893	-7.98011	5.57737e-09	2.69751e-07
ENSSSCG00000037459	20.0466	-2.56971	0.00137368	0.0105602
ENSSSCG00000037463	6295.39	-8.1447	7.65982e-09	3.5569e-07
ENSSSCG00000037556	717.342	-6.6384	1.40194e-07	4.51323e-06
ENSSSCG00000037565	122.218	-4.21469	0.00143108	0.0109165
ENSSSCG00000037568	43.2555	-2.9314	0.00445767	0.0278262
ENSSSCG00000037605	411.158	-7.12647	1.03092e-10	8.07696e-09
ENSSSCG00000037654	37.9035	3.27826	0.000166969	0.00181873
ENSSSCG00000037792	62.5947	-4.66803	8.56778e-05	0.00103945
ENSSSCG00000037912	680.515	-7.43368	6.03938e-07	1.55632e-05
ENSSSCG00000037944	10402	10.9199	3.36898e-20	8.7315e-17
ENSSSCG00000038079	547.855	-7.5535	8.66618e-08	2.96312e-06
ENSSSCG00000038156	1926.85	-10.2058	5.52788e-11	4.73978e-09
ENSSSCG00000038203	466.521	-7.02028	3.51087e-07	9.83205e-06
ENSSSCG00000038253	505.081	-5.56949	2.40919e-05	0.000356391
ENSSSCG00000038285	46.4868	-2.86518	0.00168513	0.012494
ENSSSCG00000038287	902.403	-7.03637	3.75289e-07	1.04242e-05
ENSSSCG00000038367	118.641	-4.61504	0.000422163	0.0039633
ENSSSCG00000038429	47.3356	-4.24664	6.22733e-06	0.000113138
ENSSSCG00000038506	1011.01	-9.28455	1.40716e-09	8.04957e-08
ENSSSCG00000038512	84.2282	4.50082	4.10338e-07	1.12514e-05
ENSSSCG00000038514	210.775	-5.21618	1.08682e-06	2.57472e-05
ENSSSCG00000038541	36.8733	-2.696	0.00343493	0.0224763
ENSSSCG00000038543	183.364	-5.29444	0.000124168	0.00141992
ENSSSCG00000038549	36.9457	-4.0795	3.79179e-05	0.000523025
ENSSSCG00000038550	29.0723	-2.20773	0.00665696	0.0383629
ENSSSCG00000038557	140	4.81116	1.34889e-06	3.09663e-05
ENSSSCG00000038597	51.1081	-2.54269	0.00519865	0.0314969
ENSSSCG00000038672	19.4053	2.11276	0.00188774	0.0137328
ENSSSCG00000038804	33.3266	2.69037	0.000145186	0.00161689
ENSSSCG00000038829	71.3736	3.98915	5.5417e-06	0.000102512
ENSSSCG00000038873	1287.71	-7.87252	1.64999e-07	5.17382e-06
ENSSSCG00000038931	111.568	-5.31262	1.10864e-05	0.000183902
ENSSSCG00000038940	1829.96	-9.30058	2.26717e-10	1.61722e-08
ENSSSCG00000038947	7689.14	-9.84437	1.51523e-09	8.58442e-08
ENSSSCG00000038954	366.384	-6.65043	1.70845e-06	3.77588e-05
ENSSSCG00000038963	373.554	-6.65506	5.43266e-06	0.000100836
ENSSSCG00000038992	84.1816	-3.5957	0.000473413	0.00437346
ENSSSCG00000039010	106.729	-4.79946	0.000208878	0.00219125
ENSSSCG00000039222	3860.2	-8.84777	3.22687e-08	1.25148e-06
ENSSSCG00000039244	120.535	-4.17463	0.00054353	0.00489875
ENSSSCG00000039279	230.255	4.45606	7.84422e-05	0.000963879
ENSSSCG00000039307	50.1383	-3.71767	0.000472012	0.00436139
ENSSSCG00000039372	434.724	-5.35179	2.08603e-05	0.000315791
ENSSSCG00000039442	57.4513	-4.04575	0.00035439	0.00342478
ENSSSCG00000039472	978.71	-8.10466	2.95955e-07	8.49618e-06
ENSSSCG00000039473	775.991	-6.38707	1.79885e-05	0.000278414
ENSSSCG00000039542	586.407	-6.55381	1.89031e-06	4.10866e-05
ENSSSCG00000039550	658.396	-8.18038	3.62779e-09	1.84781e-07
ENSSSCG00000039615	123.467	-5.17269	6.35511e-05	0.000806231
ENSSSCG00000039626	22.6521	-2.79116	4.9618e-05	0.000656731
ENSSSCG00000039659	1015.12	-8.44066	2.84703e-09	1.49367e-07
ENSSSCG00000039713	27.9793	-2.74994	0.00200016	0.014396
ENSSSCG00000039778	323.849	-4.54916	0.00106223	0.00854577
ENSSSCG00000039780	1192.42	7.35617	1.36864e-10	1.03557e-08
ENSSSCG00000039878	16.1045	-2.18425	0.00121402	0.00953732
ENSSSCG00000039915	964.354	-7.729	3.64463e-07	1.01642e-05
ENSSSCG00000039994	18.5837	1.84745	0.00800974	0.0446036
ENSSSCG00000040086	76.4269	-3.83574	0.000767776	0.00652501
ENSSSCG00000040087	57.5796	-3.67717	0.00123383	0.00966551
ENSSSCG00000040203	1708.77	-5.44721	0.000258311	0.00262456
ENSSSCG00000040361	1298.41	6.52023	2.42329e-07	7.17173e-06
ENSSSCG00000040413	100.642	-3.60748	0.00242059	0.0168384
ENSSSCG00000040507	2753.58	-8.81297	1.98906e-08	8.22276e-07
ENSSSCG00000040569	601.865	-7.27096	4.07086e-07	1.11733e-05
ENSSSCG00000040599	5964.89	8.1105	3.19012e-10	2.1927e-08
ENSSSCG00000040666	100.801	-5.89526	2.46948e-06	5.16593e-05
ENSSSCG00000040690	44.9689	-3.08068	0.00350921	0.0228723
ENSSSCG00000040828	51.6653	-3.3664	0.00109521	0.00876947
ENSSSCG00000040944	299.786	-5.1655	1.11672e-06	2.63655e-05
ENSSSCG00000040990	28.8242	2.2525	0.000876444	0.00728701
ENSSSCG00000041163	503.293	-7.1305	2.07068e-06	4.43573e-05
ENSSSCG00000041404	33.4141	-3.49153	8.7333e-05	0.00105591
ENSSSCG00000041660	1341.47	7.65951	1.33682e-12	1.88026e-10
ENSSSCG00000042032	248.464	4.67097	2.13054e-05	0.000320985
ENSSSCG00000042511	337.718	-6.19603	3.60548e-05	0.000501419
ENSSSCG00000042593	1507.55	-8.48956	7.24271e-08	2.53619e-06
ENSSSCG00000042650	1035.13	8.1587	5.10958e-12	5.89787e-10
ENSSSCG00000042743	43.8914	-2.74122	0.000304984	0.00301878
ENSSSCG00000042759	142.401	-4.81516	0.000246291	0.00251783
ENSSSCG00000043316	90.6601	-5.74732	0.000128768	0.00146331
ENSSSCG00000043744	69.2689	3.68985	8.68973e-05	0.00105177
ENSSSCG00000044201	174.121	5.63419	1.14087e-06	2.68705e-05
ENSSSCG00000045150	24.2348	3.22214	1.49138e-05	0.000237171
ENSSSCG00000045223	19.722	-2.08311	0.00233495	0.0163674
ENSSSCG00000045257	20.0362	3.28058	9.21274e-06	0.000157444
ENSSSCG00000045283	22.4094	2.66348	6.68803e-05	0.000841491
ENSSSCG00000045867	24.2062	3.08671	4.18085e-05	0.000569099
ENSSSCG00000046104	23.0697	2.46223	0.000701354	0.00605746
ENSSSCG00000046151	45.6343	-4.34931	8.854e-05	0.00106904
ENSSSCG00000046159	19.6159	2.41565	0.000830711	0.00695587
ENSSSCG00000046669	114.051	4.34352	3.47563e-06	6.90368e-05
ENSSSCG00000046817	10.1756	-3.20414	0.000327754	0.00321275
ENSSSCG00000046897	29.8285	-3.06003	0.000565304	0.00506914
ENSSSCG00000047173	81.9256	-3.71762	0.00505059	0.0307627
ENSSSCG00000047234	47.7961	-3.73462	4.43264e-05	0.000598427
ENSSSCG00000047274	113.628	4.93114	1.3607e-06	3.11461e-05
ENSSSCG00000047293	39.2585	-3.65188	0.00121708	0.00955595
ENSSSCG00000047600	16.302	2.06145	0.00439061	0.0274756
ENSSSCG00000047663	1243.29	-8.1014	1.66861e-07	5.22463e-06
ENSSSCG00000047668	67.4133	2.37575	0.00626783	0.0365671
ENSSSCG00000047786	20.042	1.98317	0.00578622	0.0343082
ENSSSCG00000048117	14.4072	1.9895	0.00765261	0.0430365
ENSSSCG00000048190	637.389	-13.3533	6.7453e-11	5.59808e-09
ENSSSCG00000048603	516.482	5.18899	3.44677e-06	6.85545e-05
ENSSSCG00000048854	38.0898	3.51779	3.18705e-05	0.000452402
ENSSSCG00000049027	2277.31	-7.45967	1.46049e-05	0.000232887
ENSSSCG00000049062	43.1734	-3.65155	0.00177286	0.0130341
ENSSSCG00000049139	77.4276	4.68747	6.25323e-06	0.000113577
ENSSSCG00000049320	112.759	4.89197	7.64839e-06	0.000134384
ENSSSCG00000049545	154.272	4.95381	2.69812e-05	0.000392267
ENSSSCG00000049610	313.544	-4.81031	0.000374011	0.00358465
ENSSSCG00000050110	134.342	4.65105	5.92892e-05	0.00076312
ENSSSCG00000050120	39.3455	2.92485	0.000804681	0.00677
ENSSSCG00000050454	11.9609	2.03405	0.00895369	0.0487817
ENSSSCG00000050689	28.5013	-3.4258	0.000175315	0.00189311
ENSSSCG00000050974	36.4833	-3.30412	0.000145797	0.00162295
ENSSSCG00000050998	15.8826	-2.26253	0.00235706	0.0164861
ENSSSCG00000051144	550.332	-6.71447	2.44546e-05	0.000360604
ENSSSCG00000051151	90.1286	-4.57537	8.01844e-05	0.000981625
ENSSSCG00000051271	37.6772	2.18401	0.00754046	0.0425326
ENSSSCG00000051279	26.624	-2.43466	0.000381377	0.00364841
ENSSSCG00000051392	1103	7.82972	1.78534e-09	9.90114e-08
ENSSSCG00000051419	71.4486	3.67714	2.93741e-05	0.000420451
ENSSSCG00000051480	30.6496	-2.74313	0.000682902	0.00591992
ENSSSCG00000051671	573.369	6.11758	2.42478e-09	1.297e-07
ENSSSCG00000051778	33.5242	3.02128	0.000519497	0.00471648
