# Supplementary material for: Identification and expression characteristics of porcine embryonic circRNAs during the peri-implantation
Source: BMC Genomics. 2026 Mar 5;27:371. doi: 10.1186/s12864-026-12713-y (PMC13072549; doi:10.1186/s12864-026-12713-y)
Supplement: Supplementary file 9 — Supplementary Material 9. [file 12864_2026_12713_MOESM9_ESM.xlsx]

## Sheet: Sheet1
Supplementary Table S9. Targeted interaction of miRNAs with circRNAs in the ceRNA network
miRNA	Target_circRNA_ID
let-7a	9:22356187|22510615
let-7c	9:22356187|22510615
let-7d-5p	9:22356187|22510615
let-7e	9:22356187|22510615
let-7f-5p	9:22356187|22510615
let-7g	9:22356187|22510615
let-7i-5p	9:22356187|22510615
miR-1	9:22356187|22510615
miR-101	9:22356187|22510615
miR-10382	9:22356187|22510615
miR-10387	9:22356187|22510615
miR-10388	9:22356187|22510615
miR-10390	9:22356187|22510615
miR-10391	9:22356187|22510615
miR-10a-3p	9:22356187|22510615
miR-10a-5p	9:22356187|22510615
miR-10b	9:22356187|22510615
miR-1271-5p	9:22356187|22510615
miR-128	9:22356187|22510615
miR-1296-3p	9:22356187|22510615
miR-1296-5p	9:22356187|22510615
miR-129a-3p	9:22356187|22510615
miR-130b-5p	9:22356187|22510615
miR-133a-3p	9:22356187|22510615
miR-133a-5p	9:22356187|22510615
miR-135	9:22356187|22510615
miR-136-5p	9:22356187|22510615
miR-139-5p	9:22356187|22510615
miR-140-3p	9:22356187|22510615
miR-140-5p	9:22356187|22510615
miR-141	9:22356187|22510615
miR-142-3p	9:22356187|22510615
miR-143-5p	9:22356187|22510615
miR-144	9:22356187|22510615
miR-145-3p	9:22356187|22510615
miR-1468	9:22356187|22510615
miR-148a-3p	9:22356187|22510615
miR-148b-3p	9:22356187|22510615
miR-152	9:22356187|22510615
miR-153	9:22356187|22510615
miR-181a	9:22356187|22510615
miR-181b	9:22356187|22510615
miR-181c	9:22356187|22510615
miR-181d-3p	9:22356187|22510615
miR-181d-5p	9:22356187|22510615
miR-182	9:22356187|22510615
miR-183	9:22356187|22510615
miR-185	9:22356187|22510615
miR-18a	9:22356187|22510615
miR-18b	9:22356187|22510615
miR-190a	9:22356187|22510615
miR-190b	9:22356187|22510615
miR-192	9:22356187|22510615
miR-194b-3p	9:22356187|22510615
miR-196a	9:22356187|22510615
miR-196b-3p	9:22356187|22510615
miR-196b-5p	9:22356187|22510615
miR-199a-5p	9:22356187|22510615
miR-199b-3p	9:22356187|22510615
miR-199b-5p	9:22356187|22510615
miR-19a	9:22356187|22510615
miR-19b	9:22356187|22510615
miR-200b	9:22356187|22510615
miR-204	9:22356187|22510615
miR-206	9:22356187|22510615
miR-21-3p	9:22356187|22510615
miR-215	9:22356187|22510615
miR-216	9:22356187|22510615
miR-219b-3p	9:22356187|22510615
miR-221-3p	9:22356187|22510615
miR-221-5p	9:22356187|22510615
miR-222	9:22356187|22510615
miR-224	9:22356187|22510615
miR-24-3p	9:22356187|22510615
miR-26a	9:22356187|22510615
miR-27a	9:22356187|22510615
miR-27b-3p	9:22356187|22510615
miR-27b-5p	9:22356187|22510615
miR-299	9:22356187|22510615
miR-29a-3p	9:22356187|22510615
miR-29a-5p	9:22356187|22510615
miR-29b	9:22356187|22510615
miR-29c	9:22356187|22510615
miR-301	9:22356187|22510615
miR-30a-5p	9:22356187|22510615
miR-30d	9:22356187|22510615
miR-30e-5p	9:22356187|22510615
miR-320	9:22356187|22510615
miR-331-3p	9:22356187|22510615
miR-338	9:22356187|22510615
miR-339-3p	9:22356187|22510615
miR-345-5p	9:22356187|22510615
miR-361-3p	9:22356187|22510615
miR-365-5p	9:22356187|22510615
miR-376a-5p	9:22356187|22510615
miR-376b	9:22356187|22510615
miR-381-3p	9:22356187|22510615
miR-383	9:22356187|22510615
miR-421-3p	9:22356187|22510615
miR-421-5p	9:22356187|22510615
miR-425-5p	9:22356187|22510615
miR-429	9:22356187|22510615
miR-4334-5p	9:22356187|22510615
miR-450b-3p	9:22356187|22510615
miR-450b-5p	9:22356187|22510615
miR-452	9:22356187|22510615
miR-490-5p	9:22356187|22510615
miR-491	9:22356187|22510615
miR-493-5p	9:22356187|22510615
miR-499-3p	9:22356187|22510615
miR-500-5p	9:22356187|22510615
miR-542-3p	9:22356187|22510615
miR-545-3p	9:22356187|22510615
miR-574-5p	9:22356187|22510615
miR-582-5p	9:22356187|22510615
miR-628-3p	9:22356187|22510615
miR-664-3p	9:22356187|22510615
miR-664-5p	9:22356187|22510615
miR-676-5p	9:22356187|22510615
miR-7-3p	9:22356187|22510615
miR-7138-3p	9:22356187|22510615
miR-7138-5p	9:22356187|22510615
miR-7139-5p	9:22356187|22510615
miR-7143-5p	9:22356187|22510615
miR-769-5p	9:22356187|22510615
miR-802	9:22356187|22510615
miR-885-5p	9:22356187|22510615
miR-96-5p	9:22356187|22510615
miR-9791-3p	9:22356187|22510615
miR-9793-5p	9:22356187|22510615
miR-9794-3p	9:22356187|22510615
miR-9795-3p	9:22356187|22510615
miR-9796-3p	9:22356187|22510615
miR-98	9:22356187|22510615
miR-9800-3p	9:22356187|22510615
miR-9801-5p	9:22356187|22510615
miR-9802-3p	9:22356187|22510615
miR-9814-3p	9:22356187|22510615
miR-9815-3p	9:22356187|22510615
miR-9817-5p	9:22356187|22510615
miR-9821-5p	9:22356187|22510615
miR-9822-3p	9:22356187|22510615
miR-9825-5p	9:22356187|22510615
miR-9827-5p	9:22356187|22510615
miR-9829-5p	9:22356187|22510615
miR-9831-3p	9:22356187|22510615
miR-9833-5p	9:22356187|22510615
miR-9834-5p	9:22356187|22510615
miR-9835-3p	9:22356187|22510615
miR-9837-5p	9:22356187|22510615
miR-9838-5p	9:22356187|22510615
miR-9841-3p	9:22356187|22510615
miR-9842-5p	9:22356187|22510615
miR-9845-5p	9:22356187|22510615
miR-9847-3p	9:22356187|22510615
miR-9850-5p	9:22356187|22510615
miR-9852-3p	9:22356187|22510615
miR-9853-5p	9:22356187|22510615
miR-9854-5p	9:22356187|22510615
miR-9855-5p	9:22356187|22510615
miR-9859-3p	9:22356187|22510615
miR-9861-5p	9:22356187|22510615
miR-9862-3p	9:22356187|22510615
let-7a	6:107633401|107827270
let-7c	6:107633401|107827270
let-7d-5p	6:107633401|107827270
let-7e	6:107633401|107827270
let-7f-5p	6:107633401|107827270
let-7g	6:107633401|107827270
let-7i-5p	6:107633401|107827270
miR-1	6:107633401|107827270
miR-101	6:107633401|107827270
miR-10382	6:107633401|107827270
miR-10386	6:107633401|107827270
miR-10387	6:107633401|107827270
miR-10388	6:107633401|107827270
miR-10390	6:107633401|107827270
miR-10391	6:107633401|107827270
miR-10a-3p	6:107633401|107827270
miR-10a-5p	6:107633401|107827270
miR-10b	6:107633401|107827270
miR-1271-5p	6:107633401|107827270
miR-128	6:107633401|107827270
miR-1296-3p	6:107633401|107827270
miR-1296-5p	6:107633401|107827270
miR-129a-3p	6:107633401|107827270
miR-130b-5p	6:107633401|107827270
miR-133a-3p	6:107633401|107827270
miR-133a-5p	6:107633401|107827270
miR-135	6:107633401|107827270
miR-136-5p	6:107633401|107827270
miR-139-5p	6:107633401|107827270
miR-140-3p	6:107633401|107827270
miR-140-5p	6:107633401|107827270
miR-141	6:107633401|107827270
miR-142-3p	6:107633401|107827270
miR-143-5p	6:107633401|107827270
miR-144	6:107633401|107827270
miR-145-3p	6:107633401|107827270
miR-1468	6:107633401|107827270
miR-148a-3p	6:107633401|107827270
miR-148b-3p	6:107633401|107827270
miR-152	6:107633401|107827270
miR-153	6:107633401|107827270
miR-181a	6:107633401|107827270
miR-181b	6:107633401|107827270
miR-181c	6:107633401|107827270
miR-181d-3p	6:107633401|107827270
miR-181d-5p	6:107633401|107827270
miR-182	6:107633401|107827270
miR-183	6:107633401|107827270
miR-185	6:107633401|107827270
miR-18a	6:107633401|107827270
miR-18b	6:107633401|107827270
miR-190a	6:107633401|107827270
miR-190b	6:107633401|107827270
miR-192	6:107633401|107827270
miR-194b-3p	6:107633401|107827270
miR-196a	6:107633401|107827270
miR-196b-3p	6:107633401|107827270
miR-196b-5p	6:107633401|107827270
miR-199a-5p	6:107633401|107827270
miR-199b-3p	6:107633401|107827270
miR-199b-5p	6:107633401|107827270
miR-19a	6:107633401|107827270
miR-19b	6:107633401|107827270
miR-200b	6:107633401|107827270
miR-204	6:107633401|107827270
miR-206	6:107633401|107827270
miR-21-3p	6:107633401|107827270
miR-212	6:107633401|107827270
miR-215	6:107633401|107827270
miR-216	6:107633401|107827270
miR-219b-3p	6:107633401|107827270
miR-221-3p	6:107633401|107827270
miR-221-5p	6:107633401|107827270
miR-222	6:107633401|107827270
miR-224	6:107633401|107827270
miR-24-3p	6:107633401|107827270
miR-26a	6:107633401|107827270
miR-27a	6:107633401|107827270
miR-27b-3p	6:107633401|107827270
miR-27b-5p	6:107633401|107827270
miR-299	6:107633401|107827270
miR-29a-3p	6:107633401|107827270
miR-29a-5p	6:107633401|107827270
miR-29b	6:107633401|107827270
miR-29c	6:107633401|107827270
miR-301	6:107633401|107827270
miR-30a-5p	6:107633401|107827270
miR-30d	6:107633401|107827270
miR-30e-5p	6:107633401|107827270
miR-320	6:107633401|107827270
miR-331-3p	6:107633401|107827270
miR-338	6:107633401|107827270
miR-339-3p	6:107633401|107827270
miR-340	6:107633401|107827270
miR-345-5p	6:107633401|107827270
miR-361-3p	6:107633401|107827270
miR-365-5p	6:107633401|107827270
miR-376a-5p	6:107633401|107827270
miR-376b	6:107633401|107827270
miR-381-3p	6:107633401|107827270
miR-383	6:107633401|107827270
miR-421-3p	6:107633401|107827270
miR-421-5p	6:107633401|107827270
miR-425-5p	6:107633401|107827270
miR-429	6:107633401|107827270
miR-4334-5p	6:107633401|107827270
miR-450b-3p	6:107633401|107827270
miR-450b-5p	6:107633401|107827270
miR-452	6:107633401|107827270
miR-490-5p	6:107633401|107827270
miR-491	6:107633401|107827270
miR-493-5p	6:107633401|107827270
miR-499-3p	6:107633401|107827270
miR-500-5p	6:107633401|107827270
miR-542-3p	6:107633401|107827270
miR-545-3p	6:107633401|107827270
miR-574-5p	6:107633401|107827270
miR-582-5p	6:107633401|107827270
miR-628-3p	6:107633401|107827270
miR-664-3p	6:107633401|107827270
miR-664-5p	6:107633401|107827270
miR-676-5p	6:107633401|107827270
miR-7-3p	6:107633401|107827270
miR-7138-3p	6:107633401|107827270
miR-7138-5p	6:107633401|107827270
miR-7139-5p	6:107633401|107827270
miR-7143-5p	6:107633401|107827270
miR-769-5p	6:107633401|107827270
miR-802	6:107633401|107827270
miR-885-5p	6:107633401|107827270
miR-96-5p	6:107633401|107827270
miR-9791-3p	6:107633401|107827270
miR-9793-5p	6:107633401|107827270
miR-9794-3p	6:107633401|107827270
miR-9795-3p	6:107633401|107827270
miR-9796-3p	6:107633401|107827270
miR-98	6:107633401|107827270
miR-9800-3p	6:107633401|107827270
miR-9801-5p	6:107633401|107827270
miR-9802-3p	6:107633401|107827270
miR-9814-3p	6:107633401|107827270
miR-9815-3p	6:107633401|107827270
miR-9817-5p	6:107633401|107827270
miR-9821-5p	6:107633401|107827270
miR-9822-3p	6:107633401|107827270
miR-9825-5p	6:107633401|107827270
miR-9827-5p	6:107633401|107827270
miR-9829-5p	6:107633401|107827270
miR-9831-3p	6:107633401|107827270
miR-9833-5p	6:107633401|107827270
miR-9834-5p	6:107633401|107827270
miR-9835-3p	6:107633401|107827270
miR-9837-5p	6:107633401|107827270
miR-9838-5p	6:107633401|107827270
miR-9841-3p	6:107633401|107827270
miR-9842-5p	6:107633401|107827270
miR-9845-5p	6:107633401|107827270
miR-9847-3p	6:107633401|107827270
miR-9850-5p	6:107633401|107827270
miR-9852-3p	6:107633401|107827270
miR-9853-5p	6:107633401|107827270
miR-9854-5p	6:107633401|107827270
miR-9855-5p	6:107633401|107827270
miR-9859-3p	6:107633401|107827270
miR-9861-5p	6:107633401|107827270
miR-9862-3p	6:107633401|107827270
