# Supplementary material for: Identification and expression characteristics of porcine embryonic circRNAs during the peri-implantation
Source: BMC Genomics. 2026 Mar 5;27:371. doi: 10.1186/s12864-026-12713-y (PMC13072549; doi:10.1186/s12864-026-12713-y)
Supplement: Supplementary file 10 — Supplementary Material 10. [file 12864_2026_12713_MOESM10_ESM.xlsx]

## Sheet: Sheet1
Supplementary Table S10. Targeted interaction of miRNAs with mRNAs in the ceRNA network
miRNA	Target_gene_ID	GeneSymbol
miR-101	ENSSSCG00000011567	ENSSSCG00000011567
miR-10386	ENSSSCG00000011567	ENSSSCG00000011567
miR-10387	ENSSSCG00000011567	ENSSSCG00000011567
miR-10391	ENSSSCG00000011567	ENSSSCG00000011567
miR-128	ENSSSCG00000011567	ENSSSCG00000011567			s
miR-140-3p	ENSSSCG00000011567	ENSSSCG00000011567
miR-141	ENSSSCG00000011567	ENSSSCG00000011567
miR-142-3p	ENSSSCG00000011567	ENSSSCG00000011567
miR-143-5p	ENSSSCG00000011567	ENSSSCG00000011567
miR-148a-3p	ENSSSCG00000011567	ENSSSCG00000011567
miR-148b-3p	ENSSSCG00000011567	ENSSSCG00000011567
miR-152	ENSSSCG00000011567	ENSSSCG00000011567
miR-181a	ENSSSCG00000011567	ENSSSCG00000011567
miR-181b	ENSSSCG00000011567	ENSSSCG00000011567
miR-181c	ENSSSCG00000011567	ENSSSCG00000011567
miR-181d-5p	ENSSSCG00000011567	ENSSSCG00000011567
miR-182	ENSSSCG00000011567	ENSSSCG00000011567
miR-194b-3p	ENSSSCG00000011567	ENSSSCG00000011567
miR-19a	ENSSSCG00000011567	ENSSSCG00000011567
miR-19b	ENSSSCG00000011567	ENSSSCG00000011567
miR-216	ENSSSCG00000011567	ENSSSCG00000011567
miR-224	ENSSSCG00000011567	ENSSSCG00000011567
miR-24-3p	ENSSSCG00000011567	ENSSSCG00000011567
miR-29a-3p	ENSSSCG00000011567	ENSSSCG00000011567
miR-29a-5p	ENSSSCG00000011567	ENSSSCG00000011567
miR-29b	ENSSSCG00000011567	ENSSSCG00000011567
miR-29c	ENSSSCG00000011567	ENSSSCG00000011567
miR-301	ENSSSCG00000011567	ENSSSCG00000011567
miR-320	ENSSSCG00000011567	ENSSSCG00000011567
miR-338	ENSSSCG00000011567	ENSSSCG00000011567
miR-340	ENSSSCG00000011567	ENSSSCG00000011567
miR-345-5p	ENSSSCG00000011567	ENSSSCG00000011567
miR-365-5p	ENSSSCG00000011567	ENSSSCG00000011567
miR-499-3p	ENSSSCG00000011567	ENSSSCG00000011567
miR-545-3p	ENSSSCG00000011567	ENSSSCG00000011567
miR-7138-3p	ENSSSCG00000011567	ENSSSCG00000011567
miR-7139-5p	ENSSSCG00000011567	ENSSSCG00000011567
miR-885-5p	ENSSSCG00000011567	ENSSSCG00000011567
miR-9791-3p	ENSSSCG00000011567	ENSSSCG00000011567
miR-9800-3p	ENSSSCG00000011567	ENSSSCG00000011567
miR-9802-3p	ENSSSCG00000011567	ENSSSCG00000011567
miR-9817-5p	ENSSSCG00000011567	ENSSSCG00000011567
miR-9829-5p	ENSSSCG00000011567	ENSSSCG00000011567
miR-9842-5p	ENSSSCG00000011567	ENSSSCG00000011567
miR-9847-3p	ENSSSCG00000011567	ENSSSCG00000011567
miR-9854-5p	ENSSSCG00000011567	ENSSSCG00000011567
miR-9862-3p	ENSSSCG00000011567	ENSSSCG00000011567
let-7a	ENSSSCG00000012637	KLHL13
let-7c	ENSSSCG00000012637	KLHL13
let-7d-5p	ENSSSCG00000012637	KLHL13
let-7e	ENSSSCG00000012637	KLHL13
let-7f-5p	ENSSSCG00000012637	KLHL13
let-7g	ENSSSCG00000012637	KLHL13
let-7i-5p	ENSSSCG00000012637	KLHL13
miR-10a-3p	ENSSSCG00000012637	KLHL13
miR-129a-3p	ENSSSCG00000012637	KLHL13
miR-181d-3p	ENSSSCG00000012637	KLHL13
miR-190a	ENSSSCG00000012637	KLHL13
miR-190b	ENSSSCG00000012637	KLHL13
miR-204	ENSSSCG00000012637	KLHL13
miR-21-3p	ENSSSCG00000012637	KLHL13
miR-27a	ENSSSCG00000012637	KLHL13
miR-27b-3p	ENSSSCG00000012637	KLHL13
miR-299	ENSSSCG00000012637	KLHL13
miR-339-3p	ENSSSCG00000012637	KLHL13
miR-365-5p	ENSSSCG00000012637	KLHL13
miR-383	ENSSSCG00000012637	KLHL13
miR-421-3p	ENSSSCG00000012637	KLHL13
miR-425-5p	ENSSSCG00000012637	KLHL13
miR-491	ENSSSCG00000012637	KLHL13
miR-582-5p	ENSSSCG00000012637	KLHL13
miR-98	ENSSSCG00000012637	KLHL13
miR-9831-3p	ENSSSCG00000012637	KLHL13
miR-9835-3p	ENSSSCG00000012637	KLHL13
miR-9854-5p	ENSSSCG00000012637	KLHL13
miR-9855-5p	ENSSSCG00000012637	KLHL13
miR-9859-3p	ENSSSCG00000012637	KLHL13
miR-101	ENSSSCG00000002455	GOLGA5
miR-10382	ENSSSCG00000002455	GOLGA5
miR-212	ENSSSCG00000002455	GOLGA5
miR-338	ENSSSCG00000002455	GOLGA5
miR-421-5p	ENSSSCG00000002455	GOLGA5
miR-493-5p	ENSSSCG00000002455	GOLGA5
miR-499-3p	ENSSSCG00000002455	GOLGA5
miR-7138-5p	ENSSSCG00000002455	GOLGA5
miR-7143-5p	ENSSSCG00000002455	GOLGA5
miR-9795-3p	ENSSSCG00000002455	GOLGA5
miR-9850-5p	ENSSSCG00000002455	GOLGA5
miR-183	ENSSSCG00000032544	MTA1
miR-27b-5p	ENSSSCG00000032544	MTA1
miR-30a-5p	ENSSSCG00000032544	MTA1
miR-30d	ENSSSCG00000032544	MTA1
miR-30e-5p	ENSSSCG00000032544	MTA1
miR-331-3p	ENSSSCG00000032544	MTA1
miR-339-3p	ENSSSCG00000032544	MTA1
miR-421-3p	ENSSSCG00000032544	MTA1
miR-9815-3p	ENSSSCG00000032544	MTA1
miR-9838-5p	ENSSSCG00000032544	MTA1
miR-9859-3p	ENSSSCG00000032544	MTA1
miR-133a-3p	ENSSSCG00000002884	LSR
miR-221-3p	ENSSSCG00000002884	LSR
miR-222	ENSSSCG00000002884	LSR
miR-10390	ENSSSCG00000032129	ENSSSCG00000032129
miR-1271-5p	ENSSSCG00000032129	ENSSSCG00000032129
miR-128	ENSSSCG00000032129	ENSSSCG00000032129
miR-140-5p	ENSSSCG00000032129	ENSSSCG00000032129
miR-145-3p	ENSSSCG00000032129	ENSSSCG00000032129
miR-181a	ENSSSCG00000032129	ENSSSCG00000032129
miR-181c	ENSSSCG00000032129	ENSSSCG00000032129
miR-192	ENSSSCG00000032129	ENSSSCG00000032129
miR-21-3p	ENSSSCG00000032129	ENSSSCG00000032129
miR-215	ENSSSCG00000032129	ENSSSCG00000032129
miR-216	ENSSSCG00000032129	ENSSSCG00000032129
miR-26a	ENSSSCG00000032129	ENSSSCG00000032129
miR-425-5p	ENSSSCG00000032129	ENSSSCG00000032129
miR-500-5p	ENSSSCG00000032129	ENSSSCG00000032129
miR-542-3p	ENSSSCG00000032129	ENSSSCG00000032129
miR-676-5p	ENSSSCG00000032129	ENSSSCG00000032129
miR-7-3p	ENSSSCG00000032129	ENSSSCG00000032129
miR-96-5p	ENSSSCG00000032129	ENSSSCG00000032129
miR-9800-3p	ENSSSCG00000032129	ENSSSCG00000032129
miR-9801-5p	ENSSSCG00000032129	ENSSSCG00000032129
miR-9831-3p	ENSSSCG00000032129	ENSSSCG00000032129
miR-9838-5p	ENSSSCG00000032129	ENSSSCG00000032129
miR-9859-3p	ENSSSCG00000032129	ENSSSCG00000032129
miR-9861-5p	ENSSSCG00000032129	ENSSSCG00000032129
miR-1	ENSSSCG00000038156	TMED7
miR-10388	ENSSSCG00000038156	TMED7
miR-10a-5p	ENSSSCG00000038156	TMED7
miR-10b	ENSSSCG00000038156	TMED7
miR-128	ENSSSCG00000038156	TMED7
miR-1296-3p	ENSSSCG00000038156	TMED7
miR-1296-5p	ENSSSCG00000038156	TMED7
miR-130b-5p	ENSSSCG00000038156	TMED7
miR-133a-5p	ENSSSCG00000038156	TMED7
miR-135	ENSSSCG00000038156	TMED7
miR-136-5p	ENSSSCG00000038156	TMED7
miR-139-5p	ENSSSCG00000038156	TMED7
miR-140-3p	ENSSSCG00000038156	TMED7
miR-144	ENSSSCG00000038156	TMED7
miR-1468	ENSSSCG00000038156	TMED7
miR-153	ENSSSCG00000038156	TMED7
miR-181a	ENSSSCG00000038156	TMED7
miR-181b	ENSSSCG00000038156	TMED7
miR-181c	ENSSSCG00000038156	TMED7
miR-181d-5p	ENSSSCG00000038156	TMED7
miR-185	ENSSSCG00000038156	TMED7
miR-18a	ENSSSCG00000038156	TMED7
miR-18b	ENSSSCG00000038156	TMED7
miR-196a	ENSSSCG00000038156	TMED7
miR-196b-3p	ENSSSCG00000038156	TMED7
miR-196b-5p	ENSSSCG00000038156	TMED7
miR-199a-5p	ENSSSCG00000038156	TMED7
miR-199b-3p	ENSSSCG00000038156	TMED7
miR-199b-5p	ENSSSCG00000038156	TMED7
miR-200b	ENSSSCG00000038156	TMED7
miR-206	ENSSSCG00000038156	TMED7
miR-21-3p	ENSSSCG00000038156	TMED7
miR-219b-3p	ENSSSCG00000038156	TMED7
miR-221-5p	ENSSSCG00000038156	TMED7
miR-24-3p	ENSSSCG00000038156	TMED7
miR-27a	ENSSSCG00000038156	TMED7
miR-27b-3p	ENSSSCG00000038156	TMED7
miR-29a-3p	ENSSSCG00000038156	TMED7
miR-29a-5p	ENSSSCG00000038156	TMED7
miR-345-5p	ENSSSCG00000038156	TMED7
miR-361-3p	ENSSSCG00000038156	TMED7
miR-365-5p	ENSSSCG00000038156	TMED7
miR-376a-5p	ENSSSCG00000038156	TMED7
miR-376b	ENSSSCG00000038156	TMED7
miR-381-3p	ENSSSCG00000038156	TMED7
miR-383	ENSSSCG00000038156	TMED7
miR-421-5p	ENSSSCG00000038156	TMED7
miR-429	ENSSSCG00000038156	TMED7
miR-4334-5p	ENSSSCG00000038156	TMED7
miR-450b-3p	ENSSSCG00000038156	TMED7
miR-450b-5p	ENSSSCG00000038156	TMED7
miR-452	ENSSSCG00000038156	TMED7
miR-490-5p	ENSSSCG00000038156	TMED7
miR-491	ENSSSCG00000038156	TMED7
miR-493-5p	ENSSSCG00000038156	TMED7
miR-499-3p	ENSSSCG00000038156	TMED7
miR-574-5p	ENSSSCG00000038156	TMED7
miR-628-3p	ENSSSCG00000038156	TMED7
miR-664-3p	ENSSSCG00000038156	TMED7
miR-664-5p	ENSSSCG00000038156	TMED7
miR-7139-5p	ENSSSCG00000038156	TMED7
miR-769-5p	ENSSSCG00000038156	TMED7
miR-802	ENSSSCG00000038156	TMED7
miR-885-5p	ENSSSCG00000038156	TMED7
miR-9793-5p	ENSSSCG00000038156	TMED7
miR-9794-3p	ENSSSCG00000038156	TMED7
miR-9795-3p	ENSSSCG00000038156	TMED7
miR-9796-3p	ENSSSCG00000038156	TMED7
miR-9814-3p	ENSSSCG00000038156	TMED7
miR-9821-5p	ENSSSCG00000038156	TMED7
miR-9822-3p	ENSSSCG00000038156	TMED7
miR-9825-5p	ENSSSCG00000038156	TMED7
miR-9827-5p	ENSSSCG00000038156	TMED7
miR-9833-5p	ENSSSCG00000038156	TMED7
miR-9834-5p	ENSSSCG00000038156	TMED7
miR-9837-5p	ENSSSCG00000038156	TMED7
miR-9841-3p	ENSSSCG00000038156	TMED7
miR-9845-5p	ENSSSCG00000038156	TMED7
miR-9852-3p	ENSSSCG00000038156	TMED7
miR-9853-5p	ENSSSCG00000038156	TMED7
miR-9861-5p	ENSSSCG00000038156	TMED7
